# Supplementary material for: In mouse and in vitro models, bowel preparation promotes pathogen colonization, translocation, and exacerbation of inflammation
Source: Cell Rep Med. 2025 Dec 22;7(1):102517. doi: 10.1016/j.xcrm.2025.102517 (PMC12866094; doi:10.1016/j.xcrm.2025.102517)
Supplement: Table S1. Mouse cecal RNA-seq data and statistics, collected at baseline and 6 h post-bowel prep, refers to Figures S1G–S1I — (A) “rna-seq-raw_counts” summarizes the raw gene expression counts from the extracted RNA under baseline conditions and 6 h post-bowel prep. (B) “DESeq_lfc_Z″ summarizes the results table generated from the DESeq2 analyses and the Z-scores across multiple conditions and time points. Sheet “rna-seq-raw_counts”: this table summarizes the raw gene expression counts from the extracted RNA. •CC_1_S59ReadsPerGene.out.tab-CC_6_S64ReadsPerGene.out.tab: raw gene expression counts under baseline conditions for mice 1–6.•CC_7_S65ReadsPerGene.out.tab-CC_12_S70ReadsPerGene.out.tab: raw gene expression counts at 6 h post-treatment for mice 1–6.•Gene: the official symbol for the gene.•Description: a brief description of the gene’s function or associated protein.•Baseline_x: the average normalized counts, normalized by sequencing depth across all samples for mice 1–6 under baseline conditions.•6h_x: the average normalized counts, normalized by sequencing depth across all samples for mice 1–6 at 6 h post treatment.•Log2FoldChange_x: indicates how much the gene expression changed between the samples collected at 6 h post-treatment and the samples collected at baseline. This value is reported on a log2 scale.•lfcSE_x: the standard error estimate for the log2 fold change estimate for the samples collected at 6 h post-treatment.•pvalue_x: p value of the test for the gene for the samples collected at 6 h post-treatment.•padj_x: Adjusted p value for multiple testing for the gene for the samples collected at 6 h post-treatment.•mean_Baseline, mean_6h: mean normalized counts for each respective condition, averaged across all replicates.•Z_Baseline_x: Z-scores representing gene expression levels under baseline conditions for mice 1–6.•Z_6h_x: Z-scores for gene expression at 6 h post-treatment for mice 1–6.•Z_Baseline_mean, Z_6h_mean: mean Z-scores for each respective condition, averaged across all replicates. [file mmc2.xlsx]

## Sheet: rna-seq-raw_counts
	CC_1_S59ReadsPerGene.out.tab	CC_10_S68ReadsPerGene.out.tab	CC_11_S69ReadsPerGene.out.tab	CC_12_S70ReadsPerGene.out.tab	CC_2_S60ReadsPerGene.out.tab	CC_3_S61ReadsPerGene.out.tab	CC_4_S62ReadsPerGene.out.tab	CC_5_S63ReadsPerGene.out.tab	CC_6_S64ReadsPerGene.out.tab	CC_7_S65ReadsPerGene.out.tab	CC_8_S66ReadsPerGene.out.tab	CC_9_S67ReadsPerGene.out.tab
Gm26206	0	0	0	0	0	0	0	0	0	0	0	0
Xkr4	11	21	11	14	25	16	0	14	0	21	7	10
Gm53491	0	1	0	0	0	0	0	0	0	0	0	0
Rp1	0	0	0	0	0	0	0	0	0	0	0	1
Sox17	22	2	3	18	7	49	18	30	2	23	20	21
Gm22307	0	0	0	0	0	1	0	1	0	0	0	0
Gm37323	0	0	0	0	0	0	0	0	0	0	0	0
Gm39586	0	0	0	0	0	0	0	0	0	0	0	0
Gm46082	0	0	0	0	0	1	0	0	0	1	0	0
Gm29874	0	0	0	0	0	0	0	0	0	0	0	0
Mrpl15	921	951	898	1031	746	906	1106	791	283	927	1067	644
Lypla1	3047	4228	1409	3842	2868	3388	4103	3634	865	3467	3067	2848
Gm57794	0	6	15	1	9	4	7	3	1	7	3	4
Tcea1	738	861	368	918	772	923	714	795	208	773	921	685
Rgs20	7	1	4	4	8	5	6	4	1	1	6	2
Gm16041	0	0	0	0	0	0	0	0	0	0	0	0
Atp6v1h	1196	1085	878	1121	1007	1192	1119	912	327	1234	1222	759
Oprk1	9	2	5	4	9	4	0	14	0	3	6	4
Npbwr1	0	0	0	0	0	0	0	0	0	0	0	0
Gm46206	0	0	3	1	0	3	1	0	0	0	0	0
4732440D04Rik	23	41	22	28	12	35	24	18	6	34	49	25
Rb1cc1	1543	1684	507	1380	1249	1463	1395	1355	301	1538	1452	1227
Alkal1	4	0	3	11	0	2	0	1	0	0	4	1
St18	19	33	9	23	12	43	12	10	0	30	39	20
Pcmtd1	773	858	469	768	804	958	769	929	302	817	973	774
Gm23274	0	0	0	0	0	0	0	0	0	0	0	0
Gm26901	8	6	5	14	4	8	14	4	2	12	4	2
Gm39589	0	0	0	0	0	0	0	0	0	0	0	0
Sntg1	2	3	0	2	4	0	0	2	0	2	0	3
Gm30719	0	0	0	0	0	0	0	0	0	0	0	0
Gm24765	0	0	0	0	0	0	0	0	0	0	0	0
Rrs1	362	424	279	615	392	525	403	392	64	486	492	332
Adhfe1	106	51	18	52	49	61	79	77	4	60	40	85
2610203C22Rik	2	5	1	4	3	3	7	3	0	3	2	1
Vxn	0	2	2	0	0	0	0	0	0	0	0	0
Mybl1	23	32	12	72	39	50	23	19	5	25	66	39
Vcpip1	725	845	322	863	659	951	789	778	203	766	908	774
1700034P13Rik	11	9	2	4	3	4	9	12	4	2	5	4
Gm39590	2	0	0	1	1	0	0	0	0	1	0	1
Sgk3	58	69	55	138	125	111	41	91	21	89	212	139
Gm6195	0	0	0	1	0	0	0	0	0	0	0	0
Mcmdc2	0	0	1	2	0	2	0	0	0	0	2	2
Snhg6	155	190	166	130	138	213	174	121	50	129	177	157
Snord87	0	4	0	0	0	0	3	0	2	3	1	1
Tcf24	17	35	7	16	13	11	22	30	2	20	20	31
Ppp1r42	0	0	0	1	3	0	2	0	0	3	0	0
Gm24674	0	0	0	0	0	0	0	0	0	0	0	0
Cops5	1345	1159	829	1398	1074	1354	1356	1023	373	1132	1268	1030
Cspp1	324	385	270	286	335	481	473	354	150	351	387	235
Arfgef1	4780	4910	1742	5161	4198	5248	5061	4847	1245	4298	4247	4062
Cpa6	32	51	21	43	27	17	0	38	0	42	25	27
Gm25253	0	0	0	0	0	0	0	0	0	0	0	0
Prex2	165	91	50	88	88	99	64	185	22	102	71	95
Gm24173	0	0	0	0	0	0	0	0	0	0	0	0
A830018L16Rik	5	2	0	1	0	5	0	3	0	4	4	3
Gm30898	0	0	0	0	0	0	0	0	0	0	0	0
Gm30974	0	0	0	0	0	0	0	0	0	0	0	0
Gm22633	0	0	0	0	0	0	0	0	0	0	0	0
Gm39591	0	0	0	0	0	0	0	0	0	0	0	0
Mir6341	0	0	0	0	0	0	0	0	0	0	0	0
Gm17644	0	0	0	0	0	0	0	0	0	0	0	0
Sulf1	45	91	115	273	218	238	22	109	10	83	491	115
Slco5a1	13	8	14	25	29	16	1	15	7	8	60	5
Gm39592	0	0	0	0	0	0	0	0	0	0	0	0
Prdm14	0	1	0	0	3	0	2	2	1	0	3	2
Ncoa2	1466	1314	403	1584	1144	1537	1406	1472	396	1134	1190	1423
Gm23169	0	0	0	0	0	0	0	0	0	0	0	1
Gm39595	0	0	0	0	0	0	0	0	0	0	0	0
Tram1	1775	2171	1148	2012	1698	1961	2194	1913	583	1609	2257	1636
Lactb2	660	810	395	895	615	813	843	742	214	660	676	643
Xkr9	42	51	40	33	37	39	113	33	34	26	21	108
Gm26273	0	0	0	0	0	0	0	0	0	0	0	0
Gm5523	0	0	0	0	1	0	2	1	0	0	1	2
Gm31195	0	0	0	0	0	0	0	0	0	0	0	0
Gm39596	0	0	0	0	0	0	0	0	0	0	0	0
Eya1	4	11	6	12	12	5	0	5	0	7	17	13
Msc	8	11	10	28	24	22	4	6	8	12	37	1
Gm9947	0	3	0	4	1	6	0	0	1	0	5	0
Trpa1	30	42	12	61	30	15	15	30	2	36	20	10
Kcnb2	17	26	19	23	28	23	4	23	0	98	17	25
Gm51616	0	0	0	0	0	0	0	0	1	0	0	0
Gm51617	0	0	0	0	0	0	0	0	0	0	0	0
Gm25168	0	0	0	0	0	0	0	0	0	0	0	0
Terf1	197	189	134	218	206	271	201	177	58	181	217	125
Sbspon	0	1	3	2	1	3	3	5	0	2	5	4
Gm31523	0	0	0	0	0	0	0	0	0	0	0	0
4930444P10Rik	0	0	0	0	0	0	0	0	0	0	0	1
Rpl7	11653	11789	11159	12954	12494	14567	11665	10126	4090	12294	15969	9585
Rdh10	461	508	504	524	542	628	474	315	126	566	791	272
Stau2	314	322	112	304	238	387	336	323	49	333	259	251
Gm7568	0	0	0	0	0	0	0	0	1	0	0	0
C130013N14Rik	4	2	4	1	2	7	1	3	0	0	0	1
Ube2w	326	415	224	441	417	501	401	426	125	407	559	310
Eloc	876	976	944	942	765	973	1074	740	353	895	1101	774
D030040B21Rik	0	0	0	0	0	0	0	0	0	0	0	0
Tmem70	700	796	439	804	650	754	802	696	172	680	773	669
Ly96	76	72	32	76	99	100	113	61	40	71	84	90
Gm53492	0	0	0	0	0	0	0	0	0	0	0	0
Jph1	18	12	6	17	15	20	1	9	0	27	31	17
Gm46085	0	0	0	0	0	0	0	0	0	0	0	0
Gm31982	0	0	0	0	0	0	0	0	0	0	0	0
Gdap1	32	25	14	18	22	24	1	33	0	37	15	18
Gm28784	0	0	2	0	0	0	0	2	0	0	0	0
Gm39597	0	0	0	0	0	0	0	0	0	0	0	0
Pi15	4	6	6	7	12	10	1	30	2	5	3	45
Gm28154	0	0	0	0	0	0	0	3	0	0	0	1
Gm16070	0	0	0	1	0	0	0	0	0	0	0	0
Crispld1	10	10	0	2	11	5	4	26	3	11	4	2
Crisp4	0	0	0	0	0	0	0	0	0	0	0	0
Defb44-ps	0	0	0	0	0	0	0	0	0	0	0	0
Defb18	0	0	0	0	0	0	0	0	0	0	0	0
Defb41	0	0	0	0	0	0	0	0	0	0	0	0
Gm28343	0	0	0	0	0	0	0	0	0	0	0	0
Gm15825	0	0	0	0	0	0	0	0	0	0	0	0
Tfap2d	0	0	0	0	0	0	0	0	0	0	0	0
Tfap2b	0	0	0	0	0	0	0	0	0	0	0	0
Gm32651	0	0	0	0	0	0	0	0	0	0	0	0
Pkhd1	54	50	13	44	56	61	39	58	7	42	46	31
4930486I03Rik	0	0	0	0	0	0	0	0	0	0	0	0
Gm24162	0	0	0	0	0	0	0	0	0	0	0	0
Lincmd1	0	0	0	0	0	0	0	0	0	0	0	0
Mir206	0	0	0	0	0	0	0	0	0	0	0	0
Mir133b	0	0	0	0	0	0	0	0	0	0	0	0
Il17a	0	0	0	0	0	2	0	0	0	0	0	0
Il17f	0	0	0	2	0	21	0	0	0	0	0	0
Mcm3	647	654	458	1135	586	704	499	438	96	735	919	348
Gm24723	0	0	0	0	0	0	0	0	0	0	0	0
6720483E21Rik	1	1	2	0	1	0	1	1	0	0	3	3
Paqr8	1720	1242	561	934	1169	1376	1913	1236	634	848	1133	1007
Gm24171	0	0	0	0	0	0	0	0	0	0	0	0
Gm51618	3	0	0	0	0	0	0	3	0	0	0	0
Efhc1	24	15	14	11	17	20	27	23	20	13	18	26
Tram2	26	18	10	40	34	37	10	37	7	39	25	16
Tmem14a	62	65	59	58	71	85	43	41	10	68	56	33
Gm32947	0	0	0	0	0	0	0	0	0	0	0	0
Gm28836	0	0	0	0	0	0	0	1	0	0	0	0
Gsta3	417	351	170	630	386	724	486	425	65	564	474	523
Gm7094	0	0	0	0	0	0	0	0	0	0	0	0
Gm4956	21	16	28	27	11	16	0	11	1	16	10	8
Khdc1a	0	1	2	3	1	3	0	0	0	0	11	0
Khdc1c	0	0	1	0	0	0	0	0	0	0	0	0
Gm33147	0	0	0	0	0	3	0	0	0	0	0	0
Khdc1b	0	0	0	0	0	1	0	0	0	0	0	0
Kcnq5	34	31	17	30	24	17	0	32	0	41	42	33
Gm53539	1	0	13	0	3	0	0	0	0	0	3	2
Rims1	422	402	281	329	397	265	9	465	5	342	202	401
Gm7759	0	0	0	0	0	0	0	0	0	0	0	0
Ppp1r14bl	0	0	0	0	0	0	0	0	0	0	0	0
Gm30442	0	0	0	0	0	0	0	0	0	0	0	0
Gm29506	0	0	0	0	0	0	0	0	0	0	0	0
Gm53541	35	44	36	27	32	65	35	43	18	32	35	36
Mir30a	0	0	0	0	0	0	0	0	0	0	0	0
Mir30c-2	0	0	0	0	0	0	0	0	0	0	0	0
Ogfrl1	158	155	197	194	225	197	45	164	18	174	301	197
Gm19673	0	0	0	0	0	0	0	0	0	0	1	0
Gm28822	0	0	0	0	0	0	0	0	0	0	0	0
B3gat2	11	18	12	9	7	14	13	9	4	10	7	23
Smap1	1441	975	590	1173	962	1194	1447	1087	655	857	932	1085
Gm53062	0	0	0	1	1	0	1	1	0	1	0	0
Sdhaf4	272	259	272	266	200	251	315	195	123	204	263	161
Fam135a	1002	1220	457	1102	989	1384	1351	1266	324	1040	917	964
Col9a1	0	0	0	0	2	1	0	2	0	0	1	1
Col19a1	21	69	69	45	37	25	0	33	0	42	17	27
Gm26418	0	0	0	0	0	0	0	0	0	0	0	0
Lmbrd1	2333	2591	1353	2653	2027	2144	2376	2166	782	2278	2501	1878
Gm29414	0	0	0	0	0	0	0	0	0	0	0	0
Adgrb3	15	21	5	12	23	12	1	14	0	19	11	16
Gm20172	0	0	0	0	0	0	0	0	0	1	2	0
Gm22260	0	0	0	0	0	0	0	0	0	0	0	0
Gm25294	0	0	0	0	0	0	0	0	0	0	0	0
Gm9884	0	0	0	0	0	0	0	0	0	1	0	0
Gm39614	0	0	0	0	0	0	0	0	0	0	1	0
Gm31076	0	0	0	0	0	0	0	0	0	0	0	0
Gm31136	0	0	0	2	0	0	0	0	0	0	0	0
Spata31e2	0	0	1	8	6	2	0	0	0	0	8	1
Gm5524	0	0	0	0	0	0	0	0	0	0	0	0
Spata31e5	0	0	0	0	0	0	0	0	0	0	0	0
Gm45942	0	0	0	0	0	0	0	0	0	0	0	0
Gm6462	0	0	0	0	0	0	0	0	0	0	0	0
Mir6342	0	0	0	0	0	0	0	0	0	0	0	0
Gm31465	0	0	0	0	0	0	0	0	0	0	0	0
Gm31525	0	0	0	0	0	0	0	0	0	0	0	0
Gm39615	0	0	0	0	0	6	0	0	0	0	0	0
Gm31581	0	0	0	0	0	0	0	0	0	0	0	0
Gm46086	0	0	0	0	0	0	0	0	0	0	0	0
Gm9898	0	0	0	0	0	0	0	0	0	0	0	0
Gm57566	0	0	0	0	0	0	0	0	0	0	0	0
Phf3	1331	1301	716	1416	1263	1594	1230	1359	401	1179	1520	1217
Ptp4a1	2566	2961	1997	2242	1959	2049	3204	2110	1642	1975	2493	2390
Gm53209	8	11	6	14	18	2	4	5	5	4	14	7
Gm29669	0	0	1	0	2	1	0	0	0	0	0	1
Gm28644	8	8	5	14	4	2	19	13	4	5	5	22
4931428L18Rik	0	0	0	0	0	0	0	0	0	0	0	1
Lgsn	0	0	0	0	0	0	0	0	0	0	0	0
Dnaaf6rt	0	0	0	0	0	0	0	0	0	0	0	0
Gm26145	0	0	0	0	0	0	0	0	0	0	0	0
Gm4850	0	0	0	0	0	0	0	0	0	0	3	0
Gm57572	0	0	0	0	0	0	0	0	0	0	0	0
Gm23032	0	0	0	0	0	0	0	0	0	0	0	0
Gm51754	0	0	0	0	0	0	0	0	0	0	0	0
Khdrbs2	0	1	4	2	3	0	0	9	0	2	0	3
Gm25814	0	0	0	0	0	0	0	0	0	0	0	0
Gm9839	0	0	2	0	0	0	0	0	0	0	0	0
Semp2l1	0	0	0	0	0	0	0	0	0	0	0	0
Gm24732	0	0	0	0	0	0	0	0	0	0	0	0
Gm39616	0	0	0	0	0	0	0	0	0	0	0	0
Gm24901	0	0	0	0	0	0	0	0	0	0	0	0
Gm39617	0	0	0	0	0	0	0	0	0	0	0	0
Gm25792	0	0	0	0	0	0	0	0	0	0	0	0
Gm23453	0	0	0	0	0	0	0	0	0	0	0	0
Prim2	150	103	74	225	121	189	107	117	7	118	157	116
1700001G17Rik	1	2	1	8	1	3	7	0	2	0	3	4
Gm32229	0	0	0	1	0	0	0	0	0	0	0	0
Rab23	133	222	199	238	168	184	141	154	25	207	196	151
Bag2	204	232	188	262	180	105	33	239	6	169	87	202
Zfp451	149	181	112	225	213	250	156	208	56	224	255	182
Gm15455	0	2	0	0	0	0	1	0	0	1	1	0
Bend6	8	13	7	6	8	26	0	17	1	9	4	5
Gm38471	0	0	0	0	0	0	0	0	0	0	0	0
Dst	6285	7020	2371	5665	5141	6581	3953	4659	1485	6110	4748	4648
Gm53546	0	0	0	0	0	0	0	0	0	0	0	0
Mir6896	0	0	0	0	0	0	0	0	0	0	0	0
Gm51742	2	0	2	0	0	2	0	0	0	0	0	0
Gm26788	0	1	1	0	0	0	0	0	0	0	0	0
Gm3052	21	31	17	18	13	21	24	16	5	32	41	9
Gm37233	40	36	19	39	33	47	8	33	9	55	54	37
Mir5103	0	0	0	0	0	0	0	0	0	0	0	0
n-TEttc1	0	0	0	0	0	0	0	0	0	0	0	0
Ccdc115	288	429	321	439	266	427	356	242	94	393	458	297
Imp4	718	856	636	900	691	906	748	641	231	770	884	639
Gm32504	6	2	0	2	0	2	1	3	0	5	3	1
Ptpn18	687	684	1015	731	707	871	885	659	622	628	1021	485
Gm28417	30	51	28	14	14	43	52	41	7	37	45	33
4930568A12Rik	0	0	0	10	0	3	0	2	0	0	1	1
Gm32566	0	0	0	0	0	0	0	0	0	0	0	0
Prss39	0	0	0	0	0	0	0	0	0	0	3	0
Cfc1	0	0	0	0	0	0	0	0	0	0	0	0
Prss40	0	0	0	0	0	0	0	0	0	0	0	0
Amer3	1	2	4	4	3	0	0	8	0	4	1	5
AA619741	0	0	0	0	0	0	0	0	0	0	0	0
Gm38647	0	0	0	0	0	0	0	0	0	0	0	0
Arhgef4	5	0	0	6	0	5	0	1	0	0	8	0
Gm32920	0	0	0	0	0	0	0	0	0	0	0	0
Gm32790	3	6	3	1	3	1	0	1	0	6	3	3
Smim39	0	0	0	0	0	0	0	0	0	0	0	0
Fam168b	2862	3243	2029	3480	3016	3314	2855	2876	1027	3061	3483	2411
Plekhb2	13039	13224	10293	11532	10235	10576	15802	11084	7233	10318	9955	10435
Gm53547	0	0	0	0	0	0	0	0	0	0	0	0
Gm25096	0	0	0	0	0	0	0	0	0	0	0	0
Gm25634	0	0	0	0	0	0	0	0	0	0	0	0
1110002O04Rik	0	0	0	1	0	0	0	0	0	0	0	0
Gm33176	0	0	0	0	0	0	0	0	0	0	0	0
Gm39622	0	0	0	1	0	0	0	0	0	0	0	0
Gm33222	0	0	0	0	0	0	0	0	0	0	0	0
Gm39623	0	0	0	0	0	0	0	0	0	0	0	0
Gm39624	0	0	2	1	0	0	0	0	0	0	1	0
Hs6st1	1752	1975	1507	2139	1616	2117	2133	1936	908	1941	1861	1864
Gm53548	50	70	42	36	53	67	45	40	38	50	50	76
Gm33280	5	7	12	13	12	14	18	11	10	11	11	8
Uggt1	2036	1853	957	2279	1712	2293	1499	1609	300	1985	2105	1424
Mir6897	0	0	0	0	0	0	0	0	0	0	0	0
Gm39625	0	0	0	0	0	0	0	0	0	0	0	0
Neurl3	4889	5792	5842	5425	4157	4326	5896	3490	2720	4507	5441	5023
Arid5a	94	100	146	194	142	218	56	58	47	91	329	166
Kansl3	1656	1889	1260	1790	1671	2120	2406	1815	886	1850	1747	1462
Mir6898	0	0	0	0	0	0	0	0	0	0	0	0
Fer1l5	0	1	0	0	0	0	0	1	0	0	0	0
Lman2l	316	381	350	339	322	328	356	292	252	294	451	177
Gm33401	0	0	0	0	1	0	0	0	0	0	0	0
Gm33454	0	0	1	2	6	2	1	0	0	4	3	4
Cnnm4	10795	12209	6935	10877	8934	10098	10840	8715	3119	10609	10862	5973
Cnnm3	385	461	237	397	393	493	353	393	104	454	448	202
Ankrd23	22	50	29	33	31	65	36	30	5	46	44	54
Ankrd39	23	59	29	61	58	49	46	45	16	37	73	50
Sema4c	93	146	71	172	134	164	61	105	11	141	159	125
Fam178b	6	5	12	2	2	7	3	0	1	6	5	1
Cox5b	9647	9058	9840	8301	8303	9040	11818	7479	3201	7606	8762	6661
Actr1b	3191	3436	2021	3365	3064	3588	3752	3579	1222	2842	2889	2824
4933424G06Rik	0	0	0	1	0	0	0	0	0	0	0	0
Gm33533	2	0	1	0	0	0	0	0	0	0	0	0
Zap70	36	23	55	120	83	90	36	19	12	56	154	59
Tmem131	2257	2302	812	3232	2158	2677	2385	2694	545	2193	2291	3246
Vwa3b	39	24	15	25	18	19	28	17	19	14	28	29
Gm37020	0	0	0	0	1	0	0	0	0	0	0	0
Cnga3	21	24	14	11	23	10	1	18	0	7	5	10
Inpp4a	285	317	190	293	306	350	216	343	75	262	319	251
4930439A04Rik	0	0	5	0	0	0	0	0	0	0	0	0
Coa5	3777	3421	2438	3908	2876	3599	4544	3437	1251	3296	3744	3118
Unc50	976	896	589	802	835	1006	1027	839	298	823	919	606
Mgat4a	2686	3874	2635	3508	2721	3029	2709	2606	946	3746	3634	3403
4930594C11Rik	2	8	4	2	3	5	0	1	1	0	2	2
Gm39627	0	0	1	0	0	0	0	0	0	0	0	0
Cracdl	457	356	252	523	404	611	620	542	194	435	333	500
4930556I23Rik	1	1	3	0	1	5	9	2	0	0	2	2
4930470B04Rik	1	1	0	6	0	2	1	1	0	1	1	2
Gm39628	0	1	0	0	0	1	2	0	0	0	0	0
Tsga10	123	104	22	88	86	69	92	78	19	108	79	31
Lipt1	33	49	50	64	61	77	93	56	25	52	64	39
Mitd1	230	272	147	280	242	271	278	219	89	220	263	208
Mrpl30	1235	1121	1027	1143	987	1238	1276	921	309	1093	1115	840
Lyg2	0	0	0	0	0	0	0	0	0	0	0	0
Lyg1	0	0	0	0	0	0	0	0	0	0	0	0
Txndc9	1247	1488	860	1249	1150	1273	1522	1102	404	1246	1463	989
Eif5b	2157	2190	1893	2248	2129	2327	2229	1936	1132	2022	2472	1588
Gm34448	1	0	0	0	0	0	0	0	0	1	1	0
Rev1	115	176	88	196	147	194	119	152	29	184	176	124
Gm5099	0	0	0	0	0	0	0	0	0	0	0	0
Aff3	31	22	66	258	210	162	11	32	3	46	378	96
Gm16150	1	5	17	12	8	11	0	1	0	2	17	0
Gm16152	0	0	0	0	0	0	0	0	0	0	0	0
Gm34596	0	0	0	5	0	1	0	0	0	0	3	0
Gm57569	0	0	0	0	0	0	0	0	0	0	0	0
Lonrf2	21	47	34	35	33	13	0	36	0	54	12	10
Chst10	9	16	25	58	31	32	2	24	0	21	82	7
Nms	0	0	0	0	0	0	0	0	0	0	0	0
Gm35171	0	0	0	0	0	0	0	0	0	0	0	0
Pdcl3	1254	1116	1084	1133	994	1125	1185	964	366	1026	1152	952
Gm35222	0	0	0	0	0	0	0	0	0	0	0	0
Mir6349	0	0	0	0	0	0	0	0	0	0	0	0
Npas2	336	144	76	165	249	287	405	235	231	93	130	283
Gm53549	0	0	0	0	3	1	0	0	0	0	0	0
Rpl31	5263	5264	5808	5984	5606	6451	5725	4375	1840	5390	7157	4444
Tbc1d8	181	161	173	262	288	360	150	215	50	206	328	267
Gm24826	0	0	0	0	0	0	0	0	0	0	0	0
Gm53550	0	9	4	4	1	4	8	4	3	2	3	0
Cnot11	503	614	371	570	487	631	608	535	162	532	548	501
Snord89	1	2	1	1	1	3	1	4	1	2	2	5
Rnf149	1047	1187	594	988	1032	1086	1114	1025	268	1039	1168	801
Gm23722	0	0	0	0	0	0	0	0	0	0	0	0
Gm51620	1	0	0	0	0	0	0	0	0	0	0	0
Creg2	11	22	3	8	18	10	1	8	0	38	3	11
D930019O06Rik	1	0	0	0	4	0	0	0	0	1	0	0
Rfx8	0	2	0	0	0	0	0	0	0	0	1	0
Gm3646	0	0	0	0	0	0	0	0	0	0	0	0
1700066B17Rik	0	0	0	0	0	0	0	0	0	0	0	0
Gm35600	0	0	0	0	0	0	0	0	0	0	0	0
Map4k4	623	658	485	954	789	1025	529	640	274	708	1239	751
Gm16894	0	0	1	0	0	0	0	0	0	0	0	0
Il1r2	10	20	15	30	36	29	13	12	20	5	53	29
Gm35741	0	0	0	0	0	0	0	0	0	0	0	0
Il1r1	621	556	135	668	522	885	515	633	42	498	582	719
Il1rl2	26	48	10	76	46	50	27	31	18	35	62	56
Il1rl1	94	173	55	284	92	75	66	24	3	186	155	66
Il18r1	29	17	25	36	29	37	18	28	3	12	62	23
Il18rap	4	25	17	65	13	19	14	5	2	10	44	22
Gm35801	0	0	0	0	0	0	0	0	0	0	0	0
Slc9a4	13	17	7	17	11	14	15	10	1	24	15	9
Gm37435	0	0	0	0	0	0	0	0	0	0	0	0
Slc9a2	14914	14713	9246	13426	10195	10880	15698	10351	4817	12197	12401	11042
Gm37915	8	13	15	19	8	5	24	8	5	19	4	8
Mfsd9	818	885	531	828	738	688	1132	984	370	718	595	890
Tmem182	21	28	7	25	22	37	24	18	7	5	19	24
4930448I06Rik	0	0	0	0	0	0	0	0	0	0	0	0
Gm53551	0	0	0	0	0	0	0	0	0	0	0	0
Gm39631	0	0	0	0	0	0	0	0	0	0	0	0
Gm35935	0	0	0	0	0	0	0	0	0	0	0	0
Gm29260	0	0	0	0	0	0	0	0	0	0	0	0
Gm28175	0	0	0	0	0	0	0	0	0	0	0	0
Gm46088	0	0	0	0	0	0	0	0	0	0	0	0
Gm36678	0	0	0	0	0	0	0	0	0	0	0	0
Gm37047	4	0	0	0	1	2	1	3	0	1	1	2
Gm46089	0	0	0	0	0	0	0	0	0	0	0	0
Gm36822	0	0	0	0	0	0	0	0	0	0	0	0
Pantr1	5	2	9	3	4	0	0	2	0	3	0	1
Gm20646	1	0	0	0	0	1	0	0	0	0	0	0
Pou3f3	43	27	24	13	31	21	0	24	0	35	5	18
2900092D14Rik	5	4	1	0	11	5	0	5	0	6	1	1
Pantr2	2	1	0	0	0	0	0	3	0	0	0	0
Dalir	0	1	0	1	0	0	0	0	0	0	0	1
Gm53552	0	0	0	0	0	0	0	0	0	0	0	0
Mrps9	1004	740	893	905	871	1066	1024	782	325	810	987	670
Gm23126	0	0	0	0	0	0	0	0	0	0	0	0
Gm39633	0	0	0	2	0	0	0	0	0	1	0	0
Gpr45	0	0	2	4	4	1	0	0	0	0	1	1
Tgfbrap1	834	874	629	996	737	1023	1008	846	297	883	896	672
Gm28782	0	3	0	2	1	3	2	0	0	0	3	0
8430432A02Rik	6	2	5	3	5	7	6	6	0	9	3	6
AI597479	288	310	153	318	268	335	247	342	108	299	367	229
Fhl2	268	321	271	322	228	281	135	232	79	252	258	164
Gm29040	0	0	0	0	0	0	0	0	0	0	0	0
Gm57530	0	0	0	0	0	0	0	3	0	0	0	0
Nck2	1849	1603	933	1325	1525	1590	1951	1464	745	1331	1347	1463
Gm38628	0	0	0	0	1	0	2	0	0	0	0	0
Gm30634	0	0	0	0	0	0	0	0	0	0	0	0
Ecrg4	4	0	0	1	3	0	0	4	0	1	0	3
Uxs1	1031	722	537	694	730	848	1191	747	441	630	785	740
Tpp2	887	993	283	1383	851	1261	1026	1100	166	985	1120	975
Mettl21c	0	0	0	0	0	2	0	2	0	0	1	0
Ccdc168	3	2	0	8	4	8	4	1	0	2	3	5
Tex30	87	106	36	129	93	128	97	104	21	97	162	82
Poglut2	160	197	73	201	176	217	143	174	26	189	180	114
Bivm	232	216	89	259	213	273	294	281	61	232	221	169
Ercc5	239	292	225	313	235	328	295	298	113	273	320	321
Mettl21e	3	1	0	0	1	0	0	2	0	1	0	1
Gm28893	0	0	0	0	0	0	0	0	0	0	0	0
Gm39635	0	0	0	0	0	0	0	0	0	0	0	0
Gulp1	78	83	12	99	72	71	55	110	15	108	88	82
4930521E06Rik	0	0	0	0	0	0	0	0	0	0	0	0
Col3a1	4415	3318	961	5405	4294	3239	1589	5586	578	2270	2105	3099
Col5a2	388	465	181	604	475	377	158	693	52	349	419	368
Gm39637	0	0	0	0	0	0	1	0	0	0	0	0
Gm23216	0	0	0	0	0	0	0	0	0	0	0	0
Gm51621	0	0	0	0	0	0	0	0	0	0	0	0
Gm23974	0	0	0	0	0	0	0	0	0	0	0	0
Wdr75	294	373	219	525	358	455	279	325	52	413	474	256
Gm30900	0	0	0	0	0	0	0	0	0	0	0	0
Slc40a1	1118	1564	1135	1475	988	1086	1177	601	299	2579	1631	877
Stk-ps2	0	0	1	0	0	1	1	0	3	1	0	0
Dnah7b	21	12	14	16	15	24	3	16	0	15	29	17
Gm31046	0	0	0	0	0	0	0	0	0	0	0	0
n-R5s211	0	0	0	0	0	0	0	0	0	0	0	0
Dnah7c	3	1	2	3	0	1	0	0	0	1	0	1
Slc39a10	171	232	54	270	210	259	125	260	22	275	278	117
Gm39638	0	0	0	0	0	0	0	0	0	0	0	0
Gm39639	0	0	0	0	0	0	0	0	0	0	0	0
Mir6350	0	0	0	0	0	0	0	0	0	0	0	0
C230029F24Rik	0	0	0	0	0	0	0	0	0	0	0	0
Gm39640	0	0	0	0	0	0	0	0	0	0	0	0
Gm28321	0	0	0	0	0	0	0	0	0	0	0	0
Tmeff2	22	23	27	15	24	17	0	16	0	25	11	15
9330175M20Rik	6	0	0	0	0	1	0	0	0	0	0	0
Cavin2	418	494	335	461	365	289	97	618	91	409	325	395
Nabp1	134	225	77	209	180	240	133	137	46	177	317	134
Gm17767	0	0	0	0	0	0	0	0	0	0	2	1
Gm31636	0	0	0	0	0	0	0	0	0	0	0	0
Myo1b	438	755	302	776	700	821	561	603	176	652	716	672
Gm33795	0	0	0	0	0	0	0	0	0	0	0	0
Stat4	12	17	47	95	88	79	13	12	7	33	167	66
Gm31812	3	2	12	5	3	11	5	1	0	0	5	2
Stat1	1434	1002	773	1712	1356	1411	1275	1204	292	1006	2186	955
Gls	1177	1563	1001	1478	1313	1880	1293	1299	357	1620	1891	1250
Gm31867	0	0	0	0	0	0	0	0	0	0	0	0
Gm31955	0	2	0	0	0	3	0	0	0	0	0	0
Gm23460	0	0	0	0	0	0	0	0	0	0	0	0
Nab1	1221	1613	510	1463	1173	1508	1571	1505	344	1282	1365	1000
Gm53065	0	0	0	0	0	3	0	0	0	0	0	0
Gm28178	0	0	0	0	0	0	0	0	0	0	0	0
Nemp2	82	84	126	146	106	155	86	74	54	90	244	89
Mfsd6	4588	5751	2701	4903	4121	4830	4759	3789	1399	4912	3862	2803
Inpp1	259	442	276	521	292	343	378	371	186	213	296	331
Hibch	451	385	137	447	374	463	426	526	61	380	405	399
1700019D03Rik	92	114	64	122	118	134	98	93	29	146	120	105
Mstn	2	1	0	2	6	0	0	0	0	1	1	5
1700019A02Rik	0	0	0	0	0	0	1	0	0	0	0	0
Pms1	34	41	13	48	39	61	40	61	7	54	71	40
Gm28777	0	1	0	0	0	0	0	0	0	0	0	0
Ormdl1	283	433	154	415	368	422	436	329	73	417	446	275
Osgepl1	152	153	92	194	189	219	188	172	27	183	185	160
Asnsd1	524	589	439	657	578	658	593	546	162	503	648	429
Asdurf	0	0	0	0	0	0	0	0	0	0	0	0
Gm53553	0	0	0	0	0	0	0	0	0	0	0	0
Dnah7a	2	0	0	0	0	0	0	0	0	1	3	0
Gm32311	5	2	0	3	1	6	6	1	0	2	5	6
Stk17b	1822	910	620	1381	1611	1591	1748	1141	635	797	1829	2099
Hecw2	21	15	4	19	24	28	11	25	6	16	8	24
Mir7681	0	0	0	0	0	0	0	0	0	0	0	0
Gm51622	0	0	0	0	0	0	0	0	0	0	0	0
Gm25829	0	0	0	0	0	0	0	0	0	0	0	0
Ccdc150	1	2	0	0	0	0	2	2	0	1	1	2
Gtf3c3	301	351	197	420	307	401	367	345	43	354	365	311
Gm34066	0	0	0	2	0	0	0	0	0	0	0	0
Pgap1	493	987	422	1167	514	714	733	621	116	725	974	1104
Gm51623	1	2	0	0	0	0	0	0	0	3	0	1
Ankrd44	726	739	360	1006	759	835	714	560	215	659	1134	967
4930444A19Rik	0	0	0	2	0	0	3	0	0	0	1	0
Sf3b1	4114	4665	3328	5551	4706	6347	5396	5061	1893	4387	5808	5245
Coq10b	1383	1667	975	1518	969	1170	1449	1003	421	1261	1427	1007
Hspd1	7606	7429	4014	8662	5718	7860	7270	5834	1124	8055	6804	4689
Hspe1	1627	1700	1286	1719	1352	1614	1673	966	229	1694	1832	855
Mob4	1109	1396	1014	1203	1113	1307	1359	1125	602	1158	1308	824
Rftn2	97	56	64	80	94	108	64	82	25	68	94	80
Gm10561	0	5	10	4	11	4	6	6	6	5	11	2
Mars2	159	152	78	190	142	208	148	125	27	166	156	90
Boll	20	26	11	24	29	56	24	30	4	43	35	16
Btf3-ps17	0	0	0	0	0	0	0	0	0	0	0	0
Plcl1	52	80	52	63	81	58	2	63	6	84	37	53
Gm6644	0	2	0	1	2	0	0	0	3	0	0	0
Gm39642	0	0	0	0	0	0	0	0	0	0	1	0
Gm32949	211	211	203	152	139	203	202	189	171	218	220	131
9130227L01Rik	110	153	73	139	74	116	139	96	28	144	105	69
1700003I22Rik	82	173	150	146	86	94	185	105	17	140	149	121
Gm53554	0	0	0	0	1	0	0	0	0	0	0	0
Hsfy2	0	0	0	0	0	0	0	0	0	0	0	0
Satb2	4670	5569	2108	4887	3436	5011	4937	4324	971	5072	4865	2507
Gm51624	0	5	3	0	0	2	2	1	0	2	8	2
9130024F11Rik	520	585	207	466	335	546	443	421	102	478	495	393
Gm38484	0	0	0	2	0	1	0	0	0	2	1	7
1700126A01Rik	0	0	0	0	0	0	0	0	0	0	0	0
BC055402	0	0	0	0	0	0	0	0	0	0	0	0
4930558J18Rik	2	6	0	5	2	11	6	5	0	3	3	1
1700066M21Rik	63	96	46	102	82	125	109	100	27	81	99	75
Tyw5	92	107	71	100	61	119	78	88	34	84	112	69
Maip1	314	351	203	374	276	368	421	315	65	357	379	313
Gm22371	0	0	0	0	0	0	0	0	0	0	0	0
Gm53555	0	0	0	0	0	0	0	0	0	0	0	0
Gm57573	0	0	0	0	0	0	0	0	0	0	0	0
Spats2l	129	143	95	128	98	113	79	114	25	91	54	93
Gm57576	0	0	0	0	0	0	0	0	0	0	0	0
Kctd18	120	130	105	142	122	147	127	133	39	89	169	155
Sgo2a	130	85	30	201	154	168	134	151	28	84	89	106
Aox1	30	31	19	22	14	32	20	46	1	19	15	32
Aox3	2	3	2	7	3	3	1	2	3	6	10	5
Gm39643	0	0	0	0	0	0	0	0	0	0	0	0
Aox4	0	0	0	0	2	1	2	2	0	0	2	1
Aox2	3	4	1	5	5	1	10	4	5	5	5	4
Gm15759	0	0	0	0	0	1	0	0	0	0	0	0
Gm53481	2	5	2	8	2	15	3	8	0	4	0	4
Bzw1	3636	4349	1860	4442	3387	4396	4506	3765	1261	3725	4355	3237
Clk1	1364	1597	1275	1181	1280	1907	1877	1090	817	1448	2046	1031
Ppil3	133	167	129	164	141	195	172	138	35	180	200	77
Nif3l1	250	317	164	326	257	343	265	236	30	288	300	219
Orc2	242	283	119	326	242	276	222	227	42	284	334	182
Gm23966	0	1	1	1	0	0	0	0	0	3	0	4
Gm15834	3	2	4	12	5	3	4	1	6	2	11	4
Hycc2	292	321	87	319	263	340	257	388	44	333	294	315
Ndufb3	1433	1391	1933	1141	1097	1389	1646	962	616	1146	1530	828
Gm20257	9	12	13	23	18	22	11	5	2	9	37	15
Flacc1	19	25	19	10	24	29	47	12	15	15	23	9
Cflar	1622	1610	771	1510	1346	1663	1359	1372	600	1237	1514	1326
Gm39646	0	4	7	0	2	3	7	0	0	4	2	1
Casp8	2007	2202	1245	2243	1615	1800	2375	1842	1174	1586	1759	2141
Gm28802	0	0	0	3	0	2	5	0	0	1	0	6
Trak2	2369	2397	1255	2354	1886	2630	2558	2449	998	2068	2454	1965
Stradb	592	600	436	558	492	623	739	468	229	649	786	406
C2cd6	0	0	2	0	0	0	0	0	0	0	1	0
Gm29018	0	0	0	0	0	0	0	0	0	0	0	0
Gm25502	0	0	0	0	0	0	0	0	0	0	0	0
Tmem237	82	69	53	96	59	57	26	56	5	77	75	38
Mpp4	1	0	2	3	5	0	1	1	2	0	2	1
Als2	131	177	70	171	140	188	102	169	10	164	153	136
Gm33667	0	0	0	8	1	0	0	3	0	0	0	0
Cdk15	1	0	0	0	0	0	1	0	0	0	1	0
Gm51625	0	0	0	0	0	0	0	0	0	0	0	0
Gm33724	0	0	0	0	0	0	0	0	0	0	0	0
Gm33774	0	0	0	0	0	0	0	0	0	0	0	0
Gm53556	0	0	0	0	2	2	0	0	0	0	0	1
Fzd7	215	197	124	282	221	268	63	203	21	282	224	266
Gm973	0	4	6	6	8	6	0	2	6	3	6	2
Gm28411	0	0	0	0	0	0	0	0	0	0	0	0
Gm39648	0	0	1	3	3	1	0	0	2	0	0	0
Gm33833	0	0	1	0	0	0	0	0	0	0	0	0
Sumo1	1261	1464	963	1204	1112	1293	1586	1220	727	1136	1220	1012
Nop58	951	1228	630	1530	786	1198	1019	884	212	1208	1320	724
Snord70	0	0	0	0	0	0	0	2	0	0	0	0
Gm26293	0	0	0	0	0	0	0	0	0	0	0	0
Gm26287	2	1	0	0	0	0	0	0	0	1	3	0
Snord11	0	0	0	0	0	0	0	0	0	0	0	0
B430105G09Rik	6	6	11	8	3	7	19	8	0	3	2	4
Bmpr2	1058	893	341	959	833	976	856	1183	202	932	812	1141
Fam117b	1317	1631	998	1698	1090	1398	1798	1464	484	1120	1558	1074
Ica1l	20	15	14	21	16	14	6	23	0	23	11	9
Wdr12	167	183	175	278	178	225	98	144	17	203	236	112
Carf	54	69	39	54	46	88	64	74	10	68	78	92
Nbeal1	2665	2998	853	2452	1933	2889	2698	2824	432	2980	2341	1995
Cyp20a1	182	191	142	253	147	232	184	169	22	205	194	104
Abi2	22	13	15	26	21	17	10	26	2	24	20	19
Raph1	1904	2463	1042	2680	1353	1958	1755	1494	430	1999	1884	1379
Gm11578	0	0	0	0	0	0	0	0	0	0	0	0
Gm38388	0	0	3	2	0	0	1	3	0	3	2	0
Gm51626	0	0	0	0	0	0	0	0	0	0	0	0
Cd28	17	20	3	62	41	47	3	4	2	19	126	76
2310016D23Rik	4	1	0	0	0	0	0	0	0	0	1	2
Gm38137	0	0	0	0	1	0	0	3	1	0	0	0
Gm39650	0	0	0	0	0	0	0	0	0	0	0	0
Ctla4	2	4	17	22	31	33	0	0	0	5	46	30
Gm34649	0	1	0	1	0	0	0	0	0	0	1	0
Icos	6	19	34	42	61	53	5	6	0	17	145	46
Gm11587	0	0	0	0	0	0	0	0	0	0	0	0
9530026F06Rik	0	0	1	2	0	0	0	0	0	0	0	0
Pard3b	251	197	82	322	244	391	180	328	48	283	276	302
Pard3bos1	2	2	4	2	0	0	0	0	1	0	0	1
Pard3bos2	0	0	1	0	1	0	0	0	0	0	0	0
Gm34881	0	0	0	0	0	0	0	0	0	0	0	0
Nrp2	798	980	578	1027	688	903	287	932	68	1318	1040	815
Gm29083	2	2	1	0	0	0	0	0	0	0	0	1
4930487H11Rik	3	2	0	0	0	2	0	0	0	0	0	1
Gm4208	0	0	0	0	0	0	0	0	0	0	0	2
Gm35120	0	0	0	0	0	0	0	0	0	0	0	3
Gm39652	0	0	0	0	0	0	0	0	0	0	0	0
Gm35252	0	0	0	0	0	0	0	0	0	0	0	1
Gm38513	0	0	0	0	0	1	0	0	0	0	0	0
Ino80d	971	1110	521	1174	806	1131	746	825	208	1012	1194	1023
Ino80dos	6	14	15	11	16	29	18	24	3	7	28	14
Ndufs1	4284	3569	2374	3867	3279	4098	4547	3410	1039	4035	3702	2894
Eef1b2	7393	7190	7827	6316	7502	8756	7254	5261	2531	7622	9837	5423
Gm26457	3	3	0	1	1	0	2	4	0	3	3	3
Snora41	1	8	3	0	2	7	12	1	0	1	1	0
Cmklr2	2	4	0	0	0	2	0	1	2	0	0	0
Zdbf2	3	9	1	11	1	5	0	2	0	7	10	10
1700039I01Rik	0	0	0	0	0	0	0	0	0	0	0	0
Gm11608	0	0	0	0	0	0	0	0	0	0	0	0
Gm23448	0	0	0	0	0	0	0	0	0	0	0	0
Gm35393	0	0	0	0	0	0	0	0	0	0	0	0
Adam23	149	140	68	119	150	156	38	142	13	139	195	102
Gm22281	0	0	0	0	0	2	0	0	0	2	0	2
Fam237a	0	0	0	0	0	0	0	0	0	0	0	0
Dytn	0	0	0	0	0	0	0	0	0	0	0	0
Mdh1b	0	0	3	0	0	0	0	0	0	0	0	0
Fastkd2	331	423	175	464	303	411	271	292	46	418	417	199
4933402D24Rik	0	2	0	0	1	2	1	2	0	0	1	0
Gm13749	0	0	0	1	0	0	0	0	0	0	0	0
Klf7	290	329	304	480	320	439	192	388	93	424	447	510
Mir6899	0	0	0	0	0	0	0	0	0	2	0	0
Gm13748	0	5	4	2	0	0	6	0	1	1	0	0
Gm35880	0	0	0	0	0	0	0	0	0	0	0	0
Gm39654	0	0	0	0	0	0	0	0	0	1	0	1
Gm35803	0	0	0	4	0	0	0	0	0	0	0	0
Gm53557	0	1	0	0	0	0	0	0	0	0	0	0
Gm36148	0	0	0	0	0	0	0	0	0	0	0	0
Creb1	538	718	352	750	708	790	569	633	147	752	933	495
Mettl21a	130	169	120	130	118	160	142	141	47	150	187	116
Gm29152	0	0	0	0	0	3	0	2	0	0	0	0
2810408I11Rik	20	24	9	40	18	18	33	12	7	36	27	12
Ccnyl1	234	279	206	282	178	272	218	218	93	298	256	150
Fzd5	4237	4221	2354	3638	3543	4316	3483	3135	851	4837	4932	2226
Plekhm3	222	165	168	289	235	176	169	162	49	139	339	252
Gm51628	0	2	0	0	0	0	0	0	0	0	0	0
Gm51627	0	0	0	0	0	2	1	0	0	0	2	0
Gm24788	0	0	0	0	0	0	0	0	0	0	0	0
Akr1cl	0	0	8	13	7	12	0	1	0	1	39	1
Cryge	0	0	0	0	0	0	0	0	0	0	0	0
Crygd	0	0	0	0	0	0	0	0	0	0	0	0
Crygc	0	0	0	0	0	0	0	0	0	0	0	0
Crygb	0	0	0	0	0	0	0	0	0	0	0	0
Cryga	0	1	0	0	0	0	0	0	0	0	0	0
D630023F18Rik	11	7	5	11	5	12	6	18	6	4	4	25
Gm36358	0	0	0	1	0	0	0	0	0	1	0	0
Idh1	6406	6925	3877	8402	5011	7383	6486	6149	1142	7876	7970	5785
Pikfyve	373	448	201	545	462	635	385	461	103	476	642	416
Pth2r	0	2	0	0	1	0	0	0	0	0	0	0
Gm57567	0	0	0	0	0	0	0	0	0	0	0	0
Crygf	0	0	0	0	0	0	0	0	0	0	0	0
Map2	63	69	46	45	51	69	11	78	0	116	37	38
Gm51629	0	0	0	0	0	0	0	0	0	0	0	0
Gm24729	0	0	0	0	0	0	0	0	0	0	0	0
Unc80	36	36	12	14	26	16	0	19	0	30	7	18
Gm39655	0	0	0	0	0	0	0	0	0	0	0	0
Rpe	539	679	289	700	547	624	680	622	148	578	659	439
Kansl1l	106	94	37	97	83	101	49	100	28	97	128	71
Gm46093	5	10	7	14	9	8	10	5	2	5	11	9
Acadl	5174	4491	3429	4264	3095	3715	4743	3462	1571	4406	4549	3740
Gm15793	4	4	3	3	2	4	6	4	3	2	5	4
Gm27934	0	0	0	0	0	0	0	0	0	0	0	0
Gm25832	0	0	0	0	0	0	0	0	0	0	0	0
Myl1	25	37	21	7	14	14	0	19	0	24	11	9
Lancl1	298	272	209	289	270	350	243	295	57	296	351	240
Gm57531	3	3	7	6	4	4	2	3	0	3	3	2
Cps1	239	159	90	126	134	187	148	404	18	316	66	518
Gm26342	0	0	0	0	0	0	0	0	0	0	0	0
Gm39658	0	0	0	0	0	0	0	0	0	0	0	0
Gm15669	0	0	0	0	0	0	0	0	0	0	0	0
Erbb4	0	0	0	0	0	0	2	1	0	0	0	0
Gm53558	0	0	0	0	0	0	0	0	0	0	0	0
Gm51744	0	0	0	0	0	0	0	0	0	0	0	0
Gm28497	18	22	24	8	20	27	12	9	13	10	11	18
Ikzf2	802	652	235	557	633	912	1156	1135	346	519	478	869
Gm53559	0	0	0	0	0	0	0	0	0	0	0	0
Gm29822	0	0	0	0	0	0	0	0	0	0	0	3
Spag16	0	0	0	0	0	1	0	0	0	0	0	0
Gm23879	0	0	0	0	0	0	0	0	0	0	0	0
Gm23422	0	0	0	0	0	0	0	0	0	0	0	0
Gm57571	0	0	0	0	0	0	0	0	0	0	0	0
Vwc2l	0	1	0	1	0	0	0	0	0	0	0	1
Gm29906	0	0	0	0	0	0	0	0	0	0	0	0
Gm57799	0	0	0	0	0	0	0	0	0	0	0	0
Bard1	99	91	61	130	65	96	93	67	8	103	113	55
Gm53560	0	0	0	0	0	0	0	0	0	0	0	0
Abca12	5691	6340	1701	5595	3889	3933	5160	4456	1445	5056	4514	6246
Gm39659	0	0	0	0	0	0	0	0	0	0	0	0
Atic	1651	1763	1082	2254	1293	2027	1405	1427	278	1786	1835	1010
Fn1	3469	5436	4071	5935	4540	2210	190	5300	86	4634	2838	6967
Apol7d	0	0	0	0	0	0	0	0	2	0	0	0
Gm39660	0	0	0	0	0	0	0	0	0	0	0	0
Gm30160	0	0	0	0	0	0	0	0	0	0	0	0
Gm30308	0	0	0	0	0	0	0	0	0	0	0	0
Gm8883	0	0	0	0	0	0	0	0	0	0	0	0
Gm28818	0	0	0	0	0	0	0	0	0	0	0	0
4933417E11Rik	0	1	0	0	0	0	0	0	0	1	0	0
Gm5528	0	0	0	0	0	0	0	0	0	0	0	0
Gm4319	0	0	0	0	0	0	0	0	0	0	0	0
Mreg	23	24	30	57	38	51	12	24	1	17	111	21
Gm51630	0	0	0	0	0	0	0	0	0	0	0	0
Gm25360	0	3	0	0	0	0	0	0	0	1	1	0
Gm23472	0	0	0	0	0	0	0	0	0	0	0	0
D230017M19Rik	1	0	4	5	1	11	1	5	2	6	10	6
Gm24497	1	0	0	0	0	2	0	0	0	0	0	0
Gm25939	0	1	0	0	0	0	2	1	0	1	0	0
Pecr	134	81	80	125	81	140	88	119	15	119	161	85
Tmem169	14	5	7	3	2	2	1	7	2	12	11	3
Gm51631	0	0	0	0	0	0	0	0	0	0	0	0
Xrcc5	318	314	189	407	277	384	347	328	49	392	376	245
Gm39661	0	0	0	0	0	1	0	0	0	0	0	0
Marchf4	10	10	11	9	5	11	3	17	0	10	25	10
Smarcal1	288	271	265	320	337	338	274	378	125	273	344	281
Gm39662	0	0	0	0	0	0	0	0	0	0	0	0
Ankar	3	0	0	0	0	0	0	0	0	0	0	0
Rpl37a	5275	5049	7488	5577	5534	6355	5450	3745	1845	5239	7970	3932
Gm51632	0	0	0	3	0	1	0	0	0	1	0	1
Gm39663	0	0	0	0	0	0	0	0	0	0	0	0
Gm30788	0	0	2	0	0	0	0	0	0	0	0	0
Gm30847	0	0	0	0	0	0	0	0	0	0	0	0
Igfbp2	81	241	647	407	118	59	1	64	0	128	278	87
Igfbp5	905	2387	1086	4045	1750	849	207	1340	97	2758	1479	987
Gm31047	0	0	0	0	0	0	0	0	0	0	0	0
Gm31137	0	0	0	0	0	0	0	0	0	0	0	0
Tnp1	0	0	0	0	0	0	0	0	0	0	0	0
Teshl	0	0	0	0	0	0	0	0	0	0	0	0
Gm53561	0	1	0	0	0	2	0	0	0	0	0	0
Gm31254	0	0	0	0	0	0	0	0	0	0	0	0
Gm29185	0	0	0	0	0	0	0	0	0	0	0	0
Gm31344	0	0	0	0	0	0	0	0	0	0	1	0
Pinc	0	0	0	0	0	0	0	0	0	0	2	0
D530049I02Rik	0	0	0	0	0	0	0	0	0	0	0	0
C530043A13Rik	0	0	1	0	0	0	0	0	0	0	0	0
6030407O03Rik	0	0	0	0	0	0	0	0	0	0	0	0
Gm29183	0	0	0	0	0	0	0	0	0	0	0	0
Mir6351	0	0	0	0	0	0	0	0	0	0	0	0
Tns1	2989	4339	3769	3918	3405	2171	206	4585	235	3341	2714	4995
Gm39664	0	1	0	0	0	0	0	0	0	0	0	1
Gm31637	0	0	0	0	0	0	0	0	0	0	0	0
Rufy4	1	3	2	0	1	5	2	0	2	1	0	0
Cxcr2	0	0	0	1	1	2	0	0	0	0	7	5
Cxcr1	0	2	0	1	0	0	0	1	1	0	0	0
Mir1928	0	0	0	0	0	0	0	0	0	0	0	0
Gm31691	0	0	0	0	0	0	0	0	0	0	0	0
Gm25524	0	0	0	0	0	0	0	0	0	0	0	0
Arpc2	6208	6963	3362	7481	6151	6637	6918	5602	1935	6221	6355	5943
Gpbar1	2	0	2	3	3	4	0	0	0	2	3	1
Aamp	1594	1516	2309	1357	1375	1635	2027	1291	1127	1263	2002	960
Gm28364	0	1	2	4	0	5	2	1	0	3	6	0
Pnkd	374	362	293	446	407	437	421	411	75	374	473	366
Tmbim1	4240	4009	3835	3763	3225	3668	5667	4066	3305	3141	3117	4283
Catip	5	6	2	5	2	1	1	8	0	3	3	2
Slc11a1	31	31	8	47	45	40	23	49	10	28	43	33
Ctdsp1	2038	2096	2014	2185	1991	2252	2113	1718	865	1954	2101	1305
Gm53562	6	15	1	12	4	9	6	5	1	6	8	7
Mir26b	0	0	0	0	0	0	0	0	0	0	0	0
Vil1	27136	23568	15003	23188	19244	22442	31631	20822	11247	18641	16994	18951
Usp37	1109	999	820	929	801	992	1304	698	531	812	925	908
Cnot9	833	845	556	1106	817	887	962	755	301	830	909	630
Plcd4	30	48	22	31	36	40	52	23	9	38	29	17
Zfp142	179	280	179	353	152	289	169	189	56	248	292	146
Bcs1l	188	181	105	216	193	207	152	184	45	222	205	112
Rnf25	298	357	383	361	342	415	424	328	141	344	447	279
Stk36	16	9	8	13	2	13	7	11	3	15	18	8
Ttll4	333	471	251	516	368	516	391	424	127	374	434	393
Cyp27a1	249	241	159	236	303	264	220	283	68	318	270	376
Prkag3	8	9	4	3	10	6	0	4	0	4	3	10
Wnt6	10	9	8	12	24	8	15	22	1	20	17	10
Gm29539	0	0	0	0	0	1	0	1	1	0	0	0
Gm32099	0	0	0	0	0	0	0	0	0	0	0	0
Wnt10a	0	0	0	4	2	1	0	0	0	1	7	1
n-TGgcc3	0	0	0	0	0	0	0	0	0	0	0	0
Gm32275	3	3	1	1	6	7	1	1	2	1	0	2
Gm53563	0	0	0	0	0	0	0	0	0	0	0	0
Gm16582	2	0	0	0	0	0	0	0	0	0	0	0
Cdk5r2	31	43	19	9	17	21	0	21	0	34	8	7
Fev	11	13	6	9	8	18	9	7	2	13	11	3
Cryba2	3	4	1	0	1	5	2	3	2	2	4	1
Mir375	0	0	0	0	0	0	0	0	0	0	0	0
Cfap65	30	19	8	32	10	17	68	59	28	13	19	48
Ihh	5082	4418	3815	4222	4282	4559	7025	4527	2664	3969	4539	4089
Nhej1	70	136	92	84	96	116	114	67	22	113	133	36
Slc23a3	79	79	54	73	81	92	107	56	48	92	69	96
Cnppd1	1542	1211	1376	1189	1385	1579	1431	1135	580	1136	1539	1027
Retreg2	2317	1910	1788	1808	1914	2182	2211	1872	892	1697	2097	1633
Zfand2b	477	430	321	522	446	533	633	452	179	395	411	428
Abcb6	3651	3642	3250	3214	3319	3666	4842	3306	1671	3195	3422	2393
Atg9a	2948	2366	1691	2358	2314	2589	3103	2406	977	2097	2267	2058
Ankzf1	230	270	148	327	207	324	240	242	70	254	223	213
Glb1l	48	32	44	45	40	80	54	57	15	72	58	54
Stk16	854	1020	681	943	747	870	1123	970	294	847	803	616
Tuba4a	1419	1649	1382	2246	1337	1535	2073	1374	659	1380	1536	1766
A630095N17Rik	0	0	0	0	0	0	0	0	0	0	0	0
Dnajb2	470	618	520	504	483	516	516	485	318	483	518	264
Ptprn	137	223	209	92	127	156	30	138	4	199	81	87
Resp18	49	53	61	14	49	57	24	28	3	69	28	22
Dnpep	1380	1147	751	1379	1187	1435	1518	1284	278	1175	1299	1102
Des	13718	13500	15630	10312	13735	7967	62	15358	105	7865	6910	10803
Gm15179	0	0	0	0	0	0	0	0	0	0	0	0
Speg	257	295	351	265	296	208	34	352	24	260	156	163
Gmppa	862	880	709	848	655	879	942	703	326	782	927	735
Gm53564	0	0	0	0	0	0	0	0	0	2	0	0
Asic4	15	9	13	2	12	6	0	23	0	18	3	17
Gm32506	2	2	0	1	1	0	0	1	0	1	0	0
Chpf	225	198	255	273	285	255	127	242	42	211	276	231
Tmem198	17	16	18	13	7	8	14	9	9	16	15	11
Obsl1	43	38	32	53	38	44	9	39	12	32	47	26
Inha	11	16	8	4	11	9	3	11	0	7	13	2
Stk11ip	519	477	475	517	435	619	524	339	218	417	637	314
Slc4a3	53	90	67	125	68	63	15	115	3	92	78	52
Gm32622	0	0	0	0	0	0	0	0	0	0	0	0
Gm29065	0	0	0	0	0	0	0	0	0	0	0	0
Gm32737	0	0	0	0	0	0	0	0	0	0	0	0
Gm53565	0	0	0	0	0	0	0	0	0	0	0	0
Gm17751	0	0	0	0	0	0	0	0	0	0	0	0
Mir6343	0	0	0	0	0	0	0	0	0	0	0	0
Gm29069	0	0	0	0	0	0	0	0	0	0	0	0
Gm816	0	0	0	0	0	0	0	0	0	0	0	0
Epha4	118	93	39	115	120	226	106	173	7	148	92	68
Mir6352	0	0	0	0	0	0	0	0	0	0	0	0
Gm32793	0	0	0	0	0	0	0	0	0	0	0	0
Gm32974	0	0	0	0	0	0	2	0	0	0	0	0
Gm33083	0	0	0	0	0	0	0	0	0	0	0	0
Gm33030	0	0	0	0	0	0	0	0	0	0	0	0
Gm26263	0	0	0	0	0	0	0	0	0	0	0	0
Pax3	0	0	0	0	0	0	0	0	0	0	0	0
Gm33152	0	0	0	0	0	0	0	0	0	0	0	0
Gm2102	6	7	1	5	5	10	0	7	0	13	4	6
Sgpp2	2103	2777	1499	2287	1942	2712	3031	2277	891	2053	1712	1655
Gm51634	0	0	0	0	0	0	0	0	0	0	0	0
Farsb	891	854	701	1197	900	1070	867	845	139	968	1021	685
Mogat1	4	1	0	1	1	0	10	2	4	1	4	8
Gm39665	45	20	18	19	18	10	28	16	20	10	19	20
5730419F03Rik	283	156	139	86	110	116	261	102	161	62	105	108
Gm57683	8	0	0	0	1	0	0	1	0	1	0	1
Acsl3	9688	5882	4362	4416	6308	6120	10100	6366	3604	5694	6502	7117
Utp14b	1090	610	269	412	690	713	973	683	326	498	446	769
Gm51635	20	27	7	10	16	35	33	15	3	33	31	27
Gm38631	2	2	2	1	0	2	3	3	0	2	5	4
Gm33693	0	0	0	0	0	0	0	0	0	1	0	0
Gm29536	0	0	0	0	0	0	0	0	0	0	0	0
Kcne4	81	130	111	303	84	56	4	55	7	175	143	547
Gm57565	0	0	0	0	0	0	0	0	0	0	0	0
Scg2	278	294	257	181	209	179	4	205	0	339	96	176
Gm24160	0	0	0	0	0	0	0	0	0	0	0	0
Ap1s3	454	739	214	722	405	556	594	425	181	557	656	978
Wdfy1	365	535	956	425	1199	558	1883	2529	759	1891	449	1388
Mrpl44	655	593	456	643	515	699	729	502	149	642	661	466
Gm39666	0	0	0	0	0	0	0	0	0	0	0	0
Serpine2	124	107	107	97	114	112	34	133	3	95	118	95
Gm33970	0	0	0	0	0	1	0	0	0	0	1	1
Gm23934	0	0	1	0	0	0	0	0	0	0	0	0
Fam124b	0	2	1	3	0	0	1	2	0	0	2	0
Gm57487	0	0	0	0	0	0	0	0	0	0	0	0
2310015K22Rik	0	0	0	0	0	0	0	0	0	0	0	0
Gm34098	0	0	0	0	0	0	0	0	0	0	0	0
Cul3	2465	2841	890	2903	2181	2707	3057	2632	642	2350	2681	2585
Gm39667	0	2	3	3	0	2	1	2	0	2	2	5
Gm38673	0	1	0	0	0	0	0	0	0	0	0	0
1700016L21Rik	0	0	0	0	0	0	0	0	0	0	0	0
Dock10	89	117	158	625	379	446	37	88	38	181	965	258
Nyap2	1	0	0	1	0	2	0	0	0	2	0	0
Gm53566	0	0	0	0	0	0	0	0	0	0	0	0
Mir6344	0	0	0	0	0	0	0	0	0	0	0	0
Irs1	47	47	32	68	46	41	13	69	5	35	48	73
Rhbdd1	655	572	314	621	535	703	618	529	141	599	572	653
Gm46095	2	0	2	0	0	1	1	0	2	0	0	1
Col4a4	11	13	11	19	10	21	4	8	0	4	12	8
Col4a3	22	8	1	13	11	20	19	24	2	14	10	9
C430014B12Rik	2	5	0	6	2	6	2	7	1	1	8	2
Mff	1055	1167	737	1163	962	1181	1200	1018	430	1108	1187	920
Tm4sf20	2204	3821	2370	2476	2574	2443	2502	2052	1000	3484	2741	1263
Gm34286	2	2	0	1	0	2	0	3	0	0	0	0
Gm17764	2	4	4	0	2	4	0	0	0	2	10	0
Gm34450	0	0	1	0	1	1	3	2	0	2	2	0
Agfg1	1040	1177	533	1261	993	1197	1135	1006	378	974	1263	1054
Slc19a3	0	2	0	5	3	4	0	2	0	2	2	3
Krtap28-13	0	0	0	0	0	0	0	0	0	0	0	0
Ccl20	66	143	488	304	232	291	81	43	49	149	1252	156
Daw1	0	2	0	3	0	2	0	0	2	2	1	5
Sphkap	31	15	25	5	11	11	0	22	0	27	9	12
Pid1	72	93	86	103	65	35	9	94	59	60	56	53
Mir6353	0	0	0	0	0	0	0	0	0	0	0	0
Dner	22	46	14	18	32	24	0	37	0	27	11	25
Gm57795	0	0	0	0	0	0	0	0	0	0	0	0
Mir5126	0	0	0	0	0	0	0	0	0	0	0	0
Gm51637	0	0	0	0	0	0	0	0	0	0	0	0
Trip12	4556	4025	1748	4761	3773	4275	4413	4520	1416	3623	4130	4450
Fbxo36	99	68	43	54	70	103	126	92	35	71	71	144
Slc16a14	0	1	0	0	0	1	0	0	0	0	0	0
Gm39669	0	0	0	0	0	0	0	0	0	0	0	0
Sp140l1	0	11	15	10	3	10	1	0	0	0	32	2
A530040E14Rik	0	7	45	66	69	45	0	2	8	11	135	23
Gm38510	0	0	0	0	0	0	0	0	0	0	1	0
Gm53253	0	0	0	2	0	1	0	0	0	0	2	0
Gm53568	0	0	0	0	0	0	0	0	0	0	0	0
Gm7609	3	9	7	18	20	13	0	0	0	3	47	1
Sp140l2	0	6	0	5	2	5	4	1	0	1	11	2
LOC118567760	0	0	0	7	6	6	0	0	0	0	5	5
Gm53567	0	0	0	0	0	0	0	0	0	0	0	0
Gm2619	1	0	0	2	0	0	0	0	0	0	6	0
Gm7592	0	0	0	5	2	6	0	0	0	0	4	0
Gm2427	0	0	0	4	3	0	1	0	0	1	2	1
Sp110	52	35	256	245	220	226	37	43	32	40	495	57
Sp140	53	29	67	177	193	177	28	28	46	41	353	63
Sp100	319	278	497	790	789	660	267	226	178	180	1360	283
A630001G21Rik	19	17	91	142	108	118	16	16	6	20	313	43
Mir8096	0	0	0	0	0	0	0	0	0	0	0	0
9930111H07Rik	2	0	0	0	1	0	0	0	0	0	0	0
Cab39	7277	8337	4357	7419	5654	6418	8447	5815	2664	6092	6182	6387
Itm2c	1223	1295	1286	1490	1364	1457	1143	1286	458	1092	1799	1506
Gm32302	0	0	0	0	0	0	0	0	0	0	0	0
Gm51745	0	0	0	0	0	0	0	0	0	0	0	0
4933407L21Rik	1	1	0	0	0	2	0	1	0	1	2	0
Gpr55	36	62	54	95	59	98	27	24	14	51	131	53
Gm41905	1	1	0	1	1	2	0	0	0	0	0	0
Gm53569	0	2	0	0	0	1	3	2	0	0	1	0
Spata3	4	9	0	5	5	9	4	1	0	1	7	4
2810459M11Rik	1036	1155	1177	1161	946	1079	1381	982	422	1111	1132	1099
Psmd1	2623	2339	2095	3040	2344	2632	2593	2173	947	2437	2852	2268
Gm22786	0	0	0	0	0	1	0	0	0	0	0	0
Htr2b	29	48	44	35	57	23	5	32	1	39	24	13
Gm53570	4	2	0	2	1	5	1	0	2	2	3	5
Armc9	86	69	90	124	100	119	39	69	16	98	148	78
Gm46098	0	0	12	5	4	4	0	0	0	1	12	2
Gm16341	0	0	5	7	12	11	0	0	0	0	13	3
Gm28626	0	0	0	0	0	0	0	0	0	0	0	0
B3gnt7	7	7	15	12	9	17	11	8	0	1	18	4
Gm5258	0	0	0	0	0	0	0	0	0	0	0	0
Ncl	5721	5506	3089	7959	5354	7451	4291	4856	1203	6082	7409	4519
Snora75	0	1	3	0	2	3	2	0	1	3	3	4
Mir3535	1	1	1	1	2	2	1	2	0	2	0	0
Snord82	0	0	0	0	0	0	0	0	0	0	0	0
C130036L24Rik	1	2	14	9	17	5	5	5	9	7	19	6
Nmur1	7	5	3	7	3	4	3	6	0	1	5	2
Tex44	0	0	0	0	0	0	0	0	0	0	0	0
Gm32700	0	0	2	0	0	0	2	0	0	0	1	0
Gm32758	0	0	2	0	0	0	0	2	0	0	0	0
Gm41907	0	0	0	1	0	1	1	0	0	0	1	0
Ptma	5703	6558	3000	8926	5883	7434	6178	5369	1167	6481	7193	5536
Pde6d	311	338	319	349	294	341	345	288	116	284	334	204
Cops7b	321	342	302	388	298	388	395	292	99	307	358	189
Gm41908	0	2	0	2	0	0	3	0	0	0	0	0
Nppc	0	0	0	1	0	0	0	0	0	0	0	0
Dis3l2	398	328	203	381	333	415	379	371	99	338	364	380
Gm41909	0	0	0	0	0	0	0	0	0	1	0	0
Gm28375	0	0	0	0	0	0	0	0	0	0	0	0
Gm41910	4	6	7	2	3	2	3	6	0	2	4	3
Gm29371	0	0	0	0	0	0	0	0	0	0	0	0
Alppl2	3	1	0	0	0	1	1	0	0	2	0	1
Alpi	2773	2234	1528	2242	1114	1634	3060	1620	1186	1047	1746	1147
Akp3	1	3	7	16	7	4	1	0	0	1	18	2
Ecel1	1	2	0	1	1	4	0	0	0	0	3	0
Gm51638	0	1	0	0	0	0	0	0	0	0	0	0
Gm33292	0	0	0	0	0	0	0	0	0	0	0	0
Prss56	0	0	0	0	0	0	0	0	0	0	0	0
Chrnd	0	0	0	0	0	0	0	0	0	0	0	0
Chrng	0	0	0	0	0	0	0	0	0	0	0	0
Eif4e2	1298	1523	858	1499	1268	1443	1519	1171	387	1367	1487	1040
Gm53571	5	3	6	9	0	3	5	4	1	3	3	15
Efhd1	26	7	8	10	17	16	10	26	15	14	5	30
Gm41911	2	0	0	0	0	2	0	0	0	0	0	0
Gigyf2	1229	1271	511	1335	1080	1541	1245	1550	334	1261	1221	1027
Gm22549	0	0	0	0	0	0	0	0	0	0	0	0
Kcnj13	6	2	4	7	10	1	2	0	0	3	8	0
Snorc	0	1	0	0	0	0	2	0	0	0	1	0
Ngef	1230	904	828	990	1133	1363	1329	1041	418	984	702	761
Gm46099	0	0	0	0	0	0	0	1	0	0	0	0
Neu2	18	19	26	14	8	33	10	12	3	27	24	9
Inpp5d	110	197	422	756	605	509	96	136	92	227	1212	418
Gm33470	0	0	0	0	0	0	0	0	0	0	0	0
Gm33517	0	0	0	0	3	0	0	0	0	0	0	0
Atg16l1	504	556	452	560	442	517	530	410	232	527	570	380
Gm25395	2	0	2	0	0	0	0	0	0	0	0	0
Gm53572	7	3	2	3	1	5	1	0	1	2	5	6
Scarna6	0	0	0	0	0	0	0	0	0	0	0	0
Sag	7	7	0	2	2	4	5	7	3	7	2	4
Dgkd	4406	5609	4817	5841	3208	4051	4217	3052	1503	4597	4633	3191
Gm19582	0	2	0	0	1	0	1	1	0	0	0	0
Usp40	396	437	209	527	386	518	523	535	136	427	357	426
Ugt1a10	0	0	0	0	0	0	0	0	0	0	0	0
Ugt1a9	3	1	0	1	0	0	2	0	2	1	0	0
Ugt1a8	0	0	0	1	0	0	0	1	0	0	0	3
Ugt1a7c	5310	4683	1260	5449	3549	4638	5305	5174	704	5027	4098	5544
Ugt1a6b	0	2	3	0	0	0	0	0	5	0	0	0
Ugt1a6a	2550	2205	578	2516	1857	2127	2208	2264	312	2430	1985	1656
Ugt1a5	4	7	2	2	2	4	5	3	2	1	1	6
Ugt1a2	14	7	3	2	8	6	2	3	0	12	13	27
Dnajb3	17	14	11	4	2	14	16	16	2	12	17	45
Ugt1a1	1617	1363	622	1459	1222	1330	1068	1107	172	1695	1534	1569
Mroh2a	13	9	11	17	6	28	19	15	1	8	10	16
Hjurp	1555	2093	1640	1903	1360	2053	1834	1479	644	1637	1572	1422
Trpm8	0	0	0	0	0	0	0	0	0	0	0	0
Spp2	0	2	0	0	0	0	0	0	0	0	0	0
Gm29538	0	0	0	0	0	0	0	0	0	0	0	0
Gm28888	0	0	0	0	0	1	0	0	0	0	0	0
Glrp1	1	0	0	0	0	1	0	0	0	2	0	0
Gm19589	0	0	0	0	0	0	0	0	0	0	0	0
Gm41912	0	0	0	0	0	0	0	0	0	0	0	0
Arl4c	60	91	145	194	190	143	59	53	47	99	239	59
Platr5	0	0	0	0	0	0	0	0	0	0	0	0
Gm34194	10	4	4	12	10	23	18	13	5	5	6	25
1700067G17Rik	0	1	0	0	0	0	0	0	0	0	0	0
Sh3bp4	231	191	131	295	223	356	191	288	79	254	226	271
Gm34331	0	0	0	2	0	0	2	0	0	1	0	0
C030007H22Rik	0	0	0	0	0	0	0	0	0	0	0	0
Gm41913	0	0	0	0	0	0	0	0	0	0	0	0
Agap1	1153	1061	701	1105	1030	1192	1165	1009	368	985	934	895
Gm41914	0	0	3	0	1	4	0	3	0	3	1	1
4933400F21Rik	0	0	1	0	0	0	0	0	3	0	0	0
Gbx2	0	0	0	5	0	1	0	1	0	0	2	2
LOC102637806	0	0	0	2	1	0	0	0	0	0	0	0
Asb18	1	0	0	0	0	2	0	4	0	0	0	0
Gm41915	0	0	0	0	0	0	0	0	0	0	0	0
Gm34616	0	0	0	0	0	0	0	0	0	0	0	0
Iqca1	1	0	0	0	0	0	0	1	0	0	0	1
4930434B07Rik	0	0	0	0	0	0	0	0	0	0	0	0
Ackr3	90	128	47	201	99	144	81	189	10	142	125	212
2700003A03Rik	0	3	2	3	7	15	2	3	0	14	10	1
Gm34992	0	0	0	0	0	0	0	0	0	0	0	1
Gm28722	0	0	0	0	1	0	0	0	0	0	0	0
Gm35048	1	1	0	0	0	1	0	0	0	0	2	1
Gm35141	0	1	0	0	0	0	0	0	0	0	0	0
Gm41917	0	0	0	0	0	0	0	0	0	0	0	0
Gm35192	0	0	0	0	0	0	0	0	0	0	0	0
Cops8	739	795	758	889	628	725	628	594	206	649	821	510
Gm35242	0	0	0	0	0	0	0	0	0	0	0	0
Gm9991	0	0	0	0	0	0	0	0	0	0	0	0
Gm35332	0	0	0	0	0	0	0	0	0	0	0	0
Gm41918	3	1	1	1	4	0	1	0	0	1	0	3
Col6a3	861	716	288	874	730	648	282	969	43	427	469	704
Gm35381	2	1	0	0	0	1	0	0	1	0	0	2
Mlph	956	1064	526	1103	880	1592	865	948	272	947	792	815
Prlh	0	1	2	2	4	0	3	0	2	0	2	2
Rab17	847	652	957	500	668	739	847	454	540	607	707	516
Lrrfip1	1597	1886	1208	1858	1427	1706	1440	1441	723	1504	1677	1501
Rbm44	0	1	0	3	6	6	1	0	0	0	3	2
Ramp1	276	344	329	198	258	394	229	213	38	295	334	243
Ube2f	985	1149	1046	1024	930	994	1199	764	689	1004	1237	680
Scly	225	268	229	326	292	340	293	291	115	278	401	292
Espnl	0	2	0	0	2	0	0	0	0	0	0	0
Klhl30	22	11	7	8	26	20	0	27	0	8	3	7
Erfe	34	28	10	90	26	53	30	47	0	44	33	37
Ilkap	600	519	602	550	499	628	512	417	299	529	674	354
1700020N18Rik	0	0	0	0	0	0	0	0	0	0	2	0
Hes6	350	388	391	391	417	524	350	341	74	525	579	278
Per2	323	704	494	507	378	578	391	530	199	695	445	434
Gm35591	47	30	26	21	41	73	57	57	14	30	19	46
Gm28382	0	0	0	0	0	0	0	0	0	0	0	0
Traf3ip1	130	152	83	161	102	177	128	140	38	186	167	125
Asb1	106	145	119	184	158	154	84	134	17	152	200	161
Gm28380	0	0	0	0	0	0	0	0	0	0	0	0
Twist2	11	11	12	3	6	13	1	9	7	8	3	1
Gm46117	0	0	0	0	0	0	0	0	0	0	0	0
Gm46242	0	0	1	0	0	0	0	0	0	0	1	0
Hdac4	573	472	368	559	496	828	541	667	222	541	526	326
Gm50604	1	2	0	0	1	0	0	0	0	0	0	1
Gm53573	0	2	0	0	0	0	0	0	0	0	3	0
Gm53574	0	1	0	1	0	1	0	0	0	0	3	0
Gm35992	0	0	0	0	0	0	0	0	0	0	0	0
Ndufa10	4213	4178	3294	4232	3729	4579	5203	3849	1478	4007	3921	3300
Mir6900	0	0	0	0	0	0	0	0	0	0	0	0
Or6b2	0	0	0	0	0	0	0	0	0	0	0	0
Or6b2b	0	0	0	0	0	0	0	0	0	0	0	0
Or6b3	0	0	0	0	0	0	0	0	0	0	0	0
Or9s23	0	0	0	0	0	0	0	0	0	0	0	0
Or9s27	0	0	0	0	0	0	0	0	0	0	0	0
Or9s15	0	0	0	0	0	0	0	0	0	0	0	0
Or9s14	0	0	0	0	0	0	0	0	0	0	0	0
Or9s13	0	0	0	0	0	0	0	0	0	0	0	0
Cops9	932	992	1947	856	928	893	1224	671	610	744	1232	647
Otos	0	0	0	1	0	4	0	1	0	1	0	1
Gm29483	0	0	0	0	0	0	0	0	0	0	0	0
Gm36102	1	0	0	5	1	4	2	1	0	0	1	1
Gm29481	0	0	0	0	0	0	0	0	0	0	0	0
Gpc1	187	219	176	291	292	162	52	219	10	195	244	192
Gm29480	1	0	0	0	1	2	0	0	0	0	0	3
Mir149	0	0	0	0	0	0	0	0	0	0	0	0
Ankmy1	1	1	0	1	2	4	2	4	0	7	4	1
Gm57577	0	0	0	0	0	0	0	0	0	0	0	0
Dusp28	119	153	136	140	143	144	181	150	70	144	183	148
5033417F24Rik	4	6	1	2	3	10	7	4	0	5	3	2
Rnpepl1	2334	2507	1926	2588	2155	2407	2605	2153	985	2278	2078	1418
9430060I03Rik	9	5	2	8	6	2	6	4	2	6	5	3
Capn10	337	287	278	338	296	313	412	356	238	291	348	304
Gpr35	636	730	408	619	511	889	567	524	160	696	649	327
Gm36424	0	0	0	1	0	0	0	0	0	0	0	0
Aqp12	11	8	2	3	14	4	6	3	2	4	5	6
Kif1a	137	204	162	120	208	138	11	204	2	289	76	152
Gm36472	0	0	0	0	0	0	0	0	0	0	0	0
Agxt	13	4	3	5	2	3	6	4	1	5	7	2
Mab21l4	252	156	230	166	208	271	244	170	59	228	219	110
Crocc2	4	1	0	2	2	4	7	1	1	6	3	4
Sned1	104	172	95	137	105	212	87	197	27	162	86	90
Mir6901	0	0	0	0	0	0	0	0	0	0	0	0
Mterf4	203	234	180	244	148	247	202	171	68	211	211	138
Gm28535	3	2	0	1	1	4	0	5	0	1	1	2
Pask	69	74	43	111	62	73	76	77	20	84	72	54
Ppp1r7	725	770	529	857	678	821	729	634	251	698	755	526
Mir6902	0	0	0	0	0	1	0	0	0	0	0	0
Mir6345	0	0	0	0	0	0	0	0	0	0	0	0
Gm26446	0	0	0	0	0	0	1	0	0	2	1	0
Ano7	235	299	199	245	218	475	274	278	70	235	215	174
Hdlbp	6634	6349	2811	7189	5340	6768	6190	6314	1625	5672	5795	5659
Gm17415	1	0	0	1	0	2	0	0	0	1	1	0
Septin2	1689	2113	997	2158	1785	2174	1885	1953	486	1893	2134	1613
Farp2	481	568	175	502	484	626	491	677	134	560	392	354
Gm41920	3	8	7	1	2	0	1	2	0	1	0	2
Stk25	3705	4580	4806	3529	3247	3260	4018	2808	2576	3509	3393	3234
Bok	231	219	219	179	193	244	203	220	106	170	149	249
Thap4	1300	1277	931	1230	1251	1457	1626	1213	485	1152	1361	971
Atg4b	1145	1189	1090	1073	1020	1122	1262	984	554	1046	1182	802
Dtymk	444	509	440	588	413	519	472	338	105	489	566	298
Ing5	341	370	243	496	311	554	366	338	53	439	496	271
Gm22089	0	0	0	0	0	0	0	0	0	0	0	1
D2hgdh	519	596	366	534	486	601	603	536	177	545	532	322
Gal3st2	745	693	675	645	479	418	784	541	290	489	579	833
Gal3st2b	198	197	90	173	117	196	116	92	18	127	162	289
Gm7889	6	6	4	8	6	3	2	4	1	8	17	6
Gal3st2c	10109	8118	2179	7231	6766	7360	8617	8148	1974	6667	7361	8331
Neu4	27	55	59	28	20	43	53	43	39	33	54	72
Pdcd1	2	2	11	23	10	18	3	0	0	6	45	22
Gm23389	0	0	0	0	0	0	0	0	0	0	0	0
4930440C22Rik	0	0	0	0	0	0	0	0	0	0	0	0
Fam174a	345	331	228	310	331	344	361	301	118	307	416	302
St8sia4	48	76	29	184	158	148	37	56	14	66	305	104
Gm30431	5	1	2	3	1	1	0	1	0	0	4	0
4930598F16Rik	0	0	0	0	0	0	0	0	0	0	0	0
Gm22360	0	0	0	0	0	0	0	0	0	0	0	0
1700063A18Rik	0	0	0	0	0	0	0	0	0	0	0	0
Gm29601	0	0	0	0	0	0	0	0	0	0	0	0
Gm30490	0	0	0	0	0	0	0	0	0	0	0	0
4930533P14Rik	0	0	0	0	0	0	0	0	0	0	0	0
Gm26245	0	0	0	0	0	0	0	0	0	0	0	0
Gm26078	0	0	0	0	0	0	0	0	0	0	0	0
Slco4c1	0	0	1	0	1	0	0	0	0	0	0	0
Panct2	1	1	3	1	3	15	2	4	0	3	1	0
Slco6b1	0	0	0	0	0	0	0	0	0	0	0	0
Slco6c1	0	0	0	0	0	0	0	0	0	0	0	0
Gm7133	0	0	0	0	0	0	0	0	0	0	0	0
Gm7135	0	0	0	0	2	0	0	1	0	0	0	0
Macir	2224	2098	1562	1686	1770	1643	2315	1525	902	1917	2000	1089
Ppip5k2	991	959	286	1168	923	1294	924	1034	137	1151	1057	652
Gin1	94	136	65	117	76	147	134	84	22	118	117	92
Pam	1175	1146	807	1174	1168	1091	455	1169	137	1239	1105	874
Gm31771	0	0	0	0	0	0	0	0	0	0	0	0
B230216N24Rik	7	12	6	4	6	4	13	9	6	9	3	5
Gm24465	0	0	0	0	0	0	0	0	1	0	0	0
Gm51640	2	3	10	3	6	1	3	4	20	2	4	4
1810006J02Rik	10	9	1	3	3	14	6	7	3	4	1	1
Gm29461	0	0	2	4	3	0	0	0	0	0	16	1
Slco6d1	0	0	0	0	0	0	0	0	0	0	0	0
Gm7967	0	0	0	0	0	0	0	1	0	0	0	0
Gm51641	0	0	0	0	0	0	0	0	0	0	0	0
Cntnap5b	0	0	0	1	0	1	0	3	0	3	2	0
Gm53575	1	0	2	0	2	1	0	0	0	0	0	0
Gm41923	0	0	0	0	0	0	0	0	0	0	0	0
Gm23602	0	0	0	0	0	0	0	0	0	0	0	0
Gm29667	3	1	4	2	1	2	4	0	4	2	6	2
Gm20268	0	0	0	0	0	0	0	0	0	0	0	0
Gm31973	0	0	0	0	0	0	0	0	0	0	0	0
Gm57575	0	0	0	0	0	0	0	0	0	0	0	0
Gm28188	0	1	0	0	0	0	0	0	0	1	2	0
Gm24122	0	0	0	0	0	0	0	0	0	0	0	0
Gm22034	0	0	0	0	0	0	0	0	0	0	0	0
Gm41924	0	0	0	0	0	0	0	0	0	0	0	0
Cdh20	0	6	6	0	9	6	9	11	2	9	3	7
Gm53576	17	101	87	4	79	8	110	116	149	93	3	68
Gm41925	4	13	14	0	8	3	12	20	22	8	4	6
Gm29012	0	4	0	1	0	0	0	0	0	0	2	3
Rnf152	4175	3229	1779	2224	3260	2809	4552	3843	1341	3220	2262	4186
Gm17634	16	10	12	10	17	7	20	19	16	10	6	14
Gm28403	0	1	1	0	0	0	0	1	0	0	0	1
Gm57564	0	0	0	0	0	0	0	0	0	0	0	0
Pign	539	574	298	578	457	648	635	520	154	463	542	556
Relch	1999	2177	1002	1892	1808	2223	2568	2233	742	1806	1609	1778
Gm10193	1	0	1	0	0	0	0	3	0	0	1	0
Tnfrsf11a	1595	1408	817	1647	1005	1836	2054	1107	513	919	1637	1225
Gm41926	2	1	3	9	1	4	2	6	0	0	5	5
Gm41927	0	0	0	0	0	0	0	0	0	0	0	0
Gm26214	0	0	0	0	0	0	0	0	0	0	0	0
Gm7160	2	3	0	4	4	7	5	3	6	0	5	1
Zcchc2	409	379	285	522	465	563	436	553	181	382	632	396
Gm20753	1	1	0	5	5	0	1	0	0	3	2	2
Phlpp1	340	274	142	381	367	415	309	350	44	398	369	298
Gm41928	0	0	0	0	0	0	0	0	0	0	3	0
Bcl2	141	192	143	336	273	257	110	201	39	228	402	193
Mir3473f	0	0	0	0	0	0	0	0	0	0	0	0
Gm37053	0	5	0	1	1	0	0	1	0	0	0	3
Kdsr	378	414	205	389	428	549	531	522	125	418	363	353
Vps4b	3552	3418	1487	3342	2792	3643	4162	3151	1063	2801	3072	3087
Gm53577	52	40	7	39	20	38	42	25	9	25	21	8
Serpinb5	1055	999	551	768	1172	1254	1351	991	392	886	891	427
Serpinb12	0	0	0	0	0	0	0	0	0	0	0	0
Serpinb13	0	0	0	0	0	0	0	0	0	0	0	0
Serpinb3a	0	0	0	0	0	0	0	0	0	0	0	0
Serpinb3d	0	0	0	0	0	0	0	0	0	0	0	0
Serpinb3b	0	0	0	0	0	0	0	0	0	0	0	0
Serpinb3c	0	0	0	0	0	0	0	0	0	0	0	0
Serpinb11	0	0	0	0	0	0	0	0	0	0	0	0
Serpinb7	1	1	0	1	2	0	0	0	0	0	1	0
Gm24553	0	0	0	0	0	0	0	0	0	0	0	0
Serpinb2	0	0	0	0	0	0	0	0	0	0	0	0
Serpinb10	0	0	0	0	0	1	1	0	0	1	3	0
Serpinb8	11	18	16	19	21	25	5	36	19	11	31	22
Gm15389	0	0	0	0	0	0	0	0	0	0	0	0
Gm24267	0	0	0	0	0	0	0	0	0	0	0	0
Gm22438	0	0	0	0	0	0	0	0	0	0	0	0
D830032E09Rik	0	0	0	0	0	0	0	0	0	0	0	0
Gm41929	0	0	0	0	0	0	0	0	0	0	0	0
Gm57532	0	0	0	0	0	0	0	0	0	0	0	0
Gm22159	0	0	0	0	0	0	0	0	0	0	0	0
Cdh7	0	1	0	1	0	0	1	5	0	4	1	0
Gm41930	0	0	0	0	0	0	0	0	0	0	0	0
Cdh19	62	61	19	39	56	31	2	111	0	67	32	50
n-TKctt7	0	0	0	0	0	0	0	0	0	0	0	0
4921525D07Rik	0	0	0	0	0	0	0	0	0	0	0	0
Dsel	64	87	16	61	66	92	36	105	6	104	106	64
Gm32810	0	0	0	0	0	0	0	0	0	0	0	0
Gm53578	0	0	0	0	0	0	0	0	0	0	0	0
Gm22331	0	0	0	0	0	0	0	0	0	0	0	0
Gm41932	0	0	0	0	0	0	0	0	0	0	0	0
Gm46244	0	0	0	0	0	0	0	0	0	0	0	0
Gm32985	0	0	0	0	0	1	0	0	0	0	0	0
Gm33042	0	0	0	0	0	0	0	0	0	0	0	0
Gm50605	0	1	0	0	1	0	0	0	0	0	0	0
Cntnap5a	16	16	6	8	19	16	0	8	0	30	7	11
Gm24030	0	0	0	0	0	0	0	0	0	0	0	0
B020011L13Rik	0	0	0	0	0	0	0	0	0	0	0	0
Gm53580	1	0	0	1	0	0	0	1	0	1	1	0
Tsn	1048	1050	778	1184	834	1111	983	803	224	942	1175	715
Nifk	538	656	460	714	554	603	522	525	117	620	738	334
Gm28867	0	0	0	0	0	0	0	0	0	0	0	0
Clasp1	1509	1662	1110	1527	1348	1580	1577	1773	421	1460	1561	1042
Gm26080	0	0	0	0	0	0	0	0	0	0	0	0
2900060B14Rik	7	2	6	1	0	1	8	1	0	2	2	0
Tfcp2l1	6511	5423	2752	6826	3754	7127	5760	5200	1672	4390	5963	18411
Gli2	39	80	29	77	57	51	2	37	4	65	53	36
Gm51642	2	0	0	0	0	1	0	0	0	0	0	0
Mir6346	0	0	0	0	0	0	0	0	0	0	0	0
Gm41934	0	0	0	0	0	0	0	1	0	0	0	0
Gm46144	0	0	0	0	0	0	0	0	0	0	0	0
Gm33388	0	0	0	0	0	0	0	0	0	0	0	0
Inhbb	26	52	21	138	34	71	17	28	0	57	120	114
Gm41935	0	0	0	0	0	0	0	0	0	0	0	0
Gm33490	0	0	0	0	0	0	0	0	0	0	0	0
Gm33575	0	0	0	0	0	0	0	0	0	0	0	0
Gm46145	0	0	0	0	0	0	0	0	0	0	0	0
Ralb	1565	1638	1492	1923	1525	1606	1852	1592	703	1596	1448	1577
Tmem185b	322	453	277	405	342	407	395	364	113	467	522	286
3830432H09Rik	1	0	1	2	0	0	0	0	0	0	0	0
Epb41l5	271	161	91	253	210	268	339	313	75	190	202	327
Ptpn4	242	244	59	351	251	385	201	347	21	323	349	260
Gm28209	0	0	0	0	0	0	0	0	0	0	0	1
Tmem177	198	202	211	219	196	205	211	179	52	177	215	168
Cfap221	2	2	2	2	2	2	0	2	0	4	6	1
Gm33817	0	0	0	0	0	0	0	0	0	0	0	0
Sctr	15	15	10	11	10	11	0	11	0	3	11	20
Gm33764	1	0	0	0	1	0	0	1	0	0	0	1
Gm41936	0	0	0	0	0	0	0	0	0	0	0	0
Tmem37	80	103	98	96	161	86	216	192	65	130	169	435
Gm41937	0	1	1	3	1	1	3	0	0	4	0	2
Gm41938	0	0	0	0	0	0	0	0	0	0	1	0
Dbi	6382	5967	8531	5524	4932	5236	8599	4297	3847	4506	6261	4738
3110009E18Rik	32	35	44	41	60	44	41	53	9	50	39	20
Steap3	583	547	276	654	558	752	699	770	86	623	601	457
Gm53581	0	0	0	0	0	2	0	0	0	0	0	0
C1ql2	0	0	0	2	0	0	0	0	0	0	0	0
Gm46154	0	0	0	0	0	0	0	0	0	0	0	0
Marco	1	2	3	3	0	0	0	0	1	0	4	1
Gm41939	0	0	0	0	0	0	0	0	0	0	0	0
En1	0	0	0	0	0	0	0	0	0	0	0	0
Gm34352	0	0	0	0	2	0	0	0	0	0	0	0
2610027F03Rik	0	0	0	0	0	0	0	0	0	0	0	0
Gm29345	0	0	0	0	0	0	0	0	0	0	0	0
Gm34584	0	0	0	0	0	0	0	0	0	0	0	0
Gm34698	0	0	0	0	0	0	0	0	0	0	0	0
Celrr	0	0	0	0	0	0	0	0	0	0	0	0
Gm46155	0	0	0	0	0	0	0	0	0	0	2	0
Gm41940	0	0	0	0	0	0	0	0	0	0	1	0
Insig2	859	948	676	897	903	932	1227	903	533	800	911	921
2210011K15Rik	0	18	11	0	12	0	7	6	1	6	3	1
Gm35243	0	2	3	0	3	8	2	1	9	6	1	3
Ccdc93	1127	1388	783	1690	842	1612	1136	877	502	1311	1314	868
Htr5b	0	0	0	0	0	0	0	0	0	0	0	0
Ddx18	389	414	263	621	370	516	292	322	59	406	531	265
Gm28590	0	0	0	0	0	0	0	0	0	0	0	0
Gm25771	0	0	0	0	0	0	0	0	0	0	0	0
Dpp10	23	12	8	25	16	13	0	37	0	12	12	19
Gm24791	0	0	0	0	0	0	0	0	0	0	0	0
Gm41941	0	0	0	0	0	0	0	0	0	0	0	0
Gm25578	0	0	0	0	0	0	0	0	0	0	0	0
Gm53534	0	0	0	0	0	0	0	0	0	0	0	0
Gm35355	0	0	0	0	0	0	0	0	0	0	0	0
Actr3	9466	10112	6676	10762	8618	9326	10840	7288	3803	8242	10716	7675
Slc35f5	4794	4443	2042	3284	4283	4371	5168	3601	1597	3670	3492	2364
Gpr39	210	224	108	258	172	240	263	213	67	205	187	250
Gm41943	0	1	2	0	0	0	0	0	0	0	1	1
Lypd1	0	0	5	2	1	4	3	3	1	3	4	5
Nckap5	62	110	55	126	131	103	29	55	21	97	91	57
Gm35562	1	6	3	0	0	0	4	4	0	7	1	3
4930599A14Rik	0	0	0	0	0	0	0	0	0	0	0	0
Gm41945	0	0	0	0	0	0	0	0	0	0	0	0
Mgat5	1215	1297	441	1412	1033	1515	1267	1538	247	1131	993	1375
Gm51747	0	0	0	0	3	0	0	0	0	3	3	1
Gm23370	0	0	0	0	2	0	0	0	0	0	0	0
Gm23734	0	0	3	0	0	0	0	1	0	0	0	0
Gm51746	1	3	14	0	0	0	2	1	4	6	1	1
Gm41947	1	1	1	1	1	7	0	3	1	2	3	2
Tmem163	4	6	10	18	17	11	0	1	0	2	48	7
Gm35993	0	0	0	0	0	0	0	0	0	0	0	0
Acmsd	0	0	2	0	0	0	0	2	0	0	0	0
2900009J06Rik	0	0	0	0	0	0	0	0	0	0	0	0
Ccnt2	572	762	358	698	546	769	595	629	124	577	644	604
Map3k19	0	1	17	50	16	22	0	1	0	0	55	10
Rab3gap1	1576	1493	985	1487	1353	1643	1605	1307	378	1480	1647	1125
Zranb3	101	95	58	115	74	162	83	102	15	132	142	114
Gm28800	3	1	0	1	2	5	1	2	0	2	4	2
R3hdm1	655	680	298	802	672	902	767	845	199	735	801	824
Mir128-1	0	0	0	0	0	0	0	0	0	0	0	0
Ubxn4	1327	1428	862	1561	1342	1466	1411	1279	402	1461	1613	1004
Gm41949	23	35	11	12	10	29	20	13	15	19	24	25
Lct	0	1	2	3	1	2	3	8	0	2	3	2
Mcm6	1099	1109	519	2002	810	1281	769	864	85	1478	1363	538
Dars1	881	950	350	1184	786	1074	758	882	174	812	1017	583
Gm23902	0	0	0	0	0	0	0	0	0	0	0	0
Gm25384	0	0	0	0	0	0	0	0	0	0	0	0
Gm41950	0	0	0	0	0	0	0	0	0	0	0	0
Cxcr4	29	84	226	530	498	399	8	25	6	94	1044	377
Gm23056	0	0	0	0	0	0	0	0	0	0	0	0
Thsd7b	6	6	8	2	2	0	0	4	0	7	5	2
Gm36347	2	1	0	2	3	0	0	0	0	0	1	0
Gm41951	0	0	0	0	0	0	0	0	0	0	0	0
Cd55b	0	0	2	2	3	0	0	0	0	1	0	0
Cd55os	0	1	3	6	8	9	0	1	0	3	13	10
Cd55	148	260	271	615	502	426	114	170	38	286	1052	189
Gm16083	1	1	0	2	0	6	0	1	0	0	2	3
Zp3r	0	0	0	0	0	0	0	0	0	0	0	0
Gm23623	0	0	0	0	0	0	0	0	0	0	0	0
C4bp	11	7	10	24	16	15	9	7	2	9	38	6
C4bp-ps1	2	2	13	2	2	2	3	4	26	1	3	2
Pfkfb2	1199	1376	883	1374	1144	1551	1918	1485	658	1223	1082	1193
Yod1	161	179	107	194	178	198	202	184	60	166	202	233
AA986860	1105	691	687	687	1084	1217	1228	748	519	847	787	1448
Gm28857	3	6	4	2	3	13	9	7	4	1	1	15
Gm28856	0	0	0	2	0	1	0	0	0	0	0	0
Fcamr	51	82	156	498	410	348	53	68	4	102	670	170
Gm15848	6	13	11	22	20	19	30	17	1	19	33	14
Pigr	59428	57558	40744	64555	58700	75516	64842	69064	31832	71107	64764	64496
Fcmr	1	70	385	865	765	534	1	4	0	108	1755	211
Il24	0	0	0	1	4	0	0	0	0	0	9	1
Il20	0	0	0	0	0	0	0	0	0	0	0	0
Il19	0	1	0	0	1	1	0	0	0	0	0	0
Gm41952	0	0	0	0	0	0	0	0	0	0	0	0
Il10	1	1	5	7	6	8	0	1	0	5	8	5
Mapkapk2	1602	1585	1349	1996	1571	1893	1745	1584	518	1571	1932	1406
Gm51643	0	0	0	0	0	0	0	0	0	0	0	0
Dyrk3	10	23	17	19	20	10	10	17	0	17	15	18
Eif2d	699	647	488	700	626	768	741	580	195	626	661	457
Rassf5	13	18	14	75	43	36	3	16	1	25	113	42
Gm28913	16	34	56	22	29	44	35	30	37	22	24	11
Ikbke	655	599	591	553	571	844	770	566	388	578	642	476
Gm51644	0	1	6	0	0	1	2	0	16	3	2	0
Srgap2	89	76	88	182	121	181	69	143	27	83	207	137
Fam72a	23	13	4	27	22	24	16	5	2	9	33	12
Avpr1b	1	8	2	15	3	8	3	9	0	7	6	4
Ctse	38	43	6	67	73	71	25	15	9	52	128	37
Rab7b	53	40	48	72	58	73	36	49	54	38	56	37
Gm30104	0	0	2	2	1	3	2	0	0	0	4	0
Slc26a9	0	0	0	5	0	0	0	0	0	0	7	1
Pm20d1	445	370	217	298	357	385	421	381	140	417	312	233
Slc41a1	201	182	171	374	247	323	159	296	28	280	350	310
Rab29	230	195	268	198	203	226	220	195	122	160	231	139
Nucks1	1626	1583	1044	1952	1581	1860	1757	1370	356	1505	1983	1314
Slc45a3	192	199	167	260	211	214	230	172	92	224	181	180
Elk4	73	102	22	151	51	152	77	94	26	82	122	112
Mfsd4a	865	987	1159	1105	1090	1430	1184	805	421	883	1532	921
4833413N01Rik	0	0	0	0	0	0	0	0	0	1	0	0
Gm37120	0	0	0	2	1	1	0	0	0	0	1	1
Cdk18	951	768	616	874	767	855	1472	1082	753	614	589	1162
Gm30153	0	0	0	0	0	0	0	0	0	0	0	0
Gm30242	0	0	2	0	0	2	0	1	0	4	0	0
Gm29695	0	8	4	3	0	4	1	0	0	4	2	0
Lemd1	0	1	0	0	0	0	0	0	0	0	0	0
Mir135b	0	0	0	0	0	0	0	0	0	0	0	0
Gm29630	0	0	0	0	0	0	0	0	0	0	0	0
Gm38446	0	0	0	0	0	0	0	0	0	0	0	0
Gm7241	0	0	0	0	0	0	0	0	0	0	0	0
Klhdc8a	38	43	36	46	42	61	30	32	6	40	56	12
Nuak2	2451	2040	1767	1683	2051	1635	2891	1925	1470	1245	1720	999
Gm30744	40	26	23	14	10	28	40	42	8	12	13	26
F730311O21Rik	0	13	39	67	40	47	4	1	0	6	118	16
Tmcc2	53	89	73	85	81	66	8	70	16	78	72	62
Gm57562	0	0	0	0	0	0	0	0	0	0	0	0
Dstyk	274	286	187	284	264	388	253	253	98	298	313	279
6030442K20Rik	3	2	0	1	4	6	0	2	1	10	4	2
Rbbp5	672	716	468	741	548	783	675	551	130	654	778	398
Tmem81	0	0	0	0	0	0	0	0	0	0	0	0
Cntn2	9	14	11	6	6	4	0	9	0	10	10	2
Gm51646	0	1	0	0	0	0	4	0	0	3	0	0
Nfasc	39	55	69	68	91	60	7	67	1	70	86	46
Gm46157	0	0	0	0	0	0	0	0	0	0	0	0
Gm10538	0	0	0	0	0	0	0	0	0	0	0	0
Gm31101	0	0	0	0	0	0	0	0	0	0	0	0
Lrrn2	63	35	42	38	41	21	2	66	1	44	20	24
Gm31159	0	1	0	0	0	2	1	0	3	0	1	3
Gm38687	0	2	0	2	1	1	1	1	0	1	0	1
Mdm4	1009	1605	1056	1464	1244	2046	1607	1306	718	1207	1701	1431
Gm41953	0	0	0	1	1	0	0	0	0	0	0	0
n-TKctt26	0	0	0	0	0	0	0	0	0	0	0	0
n-TKctt25	0	0	0	0	0	0	0	0	0	0	0	0
Pik3c2b	1213	1796	1403	1871	1448	1740	1308	1162	475	1796	1690	824
Gm28609	7	3	11	0	0	0	2	1	1	0	0	1
Gm51647	0	0	0	0	0	0	0	0	0	0	0	0
Ppp1r15b	5056	4582	3658	4668	4220	4461	5620	3801	2264	4274	4392	4221
Plekha6	4769	5670	3021	5209	4375	5970	4860	4815	2115	5104	4258	3896
Gm51648	11	11	19	3	2	4	4	1	0	5	4	5
Gm19461	2	6	10	3	3	5	1	6	0	6	3	4
Golt1a	281	312	366	271	229	225	404	248	145	212	236	215
Gm53474	29	26	25	19	19	25	46	29	7	21	12	52
Kiss1	12	10	17	8	10	17	23	14	23	8	13	26
Ren1	5	70	66	22	9	3	0	9	0	8	12	14
Etnk2	5	11	15	8	10	11	22	7	10	10	9	19
Sox13	660	672	561	741	483	565	622	603	275	619	582	933
Snrpe	970	974	1225	947	788	974	1128	592	321	830	1232	538
Gm53475	1	4	1	4	1	3	2	3	0	7	5	5
Zc3h11a	42	44	9	34	27	35	17	35	7	24	27	42
Zbed6	764	794	157	920	540	926	630	897	120	667	621	1128
Lax1	45	78	218	325	265	343	24	25	5	62	666	179
Atp2b4	2459	2510	1580	2367	2088	1364	659	3217	261	2060	1611	2600
Mir6903	0	0	0	0	0	0	0	0	0	0	0	0
Gm53476	3	2	8	3	0	0	0	0	0	6	4	9
Gm41954	0	0	0	0	0	0	0	0	0	0	0	0
Gm28441	0	0	0	0	0	0	0	0	0	0	0	0
Gm31515	0	1	0	2	5	0	1	0	0	0	0	0
Optc	378	307	318	221	308	181	4	453	6	184	160	277
Prelp	550	544	349	725	716	454	24	852	18	636	484	477
Gm1627	0	0	0	0	0	0	0	0	0	0	0	0
Bmncr	0	3	5	2	1	1	0	2	0	1	7	1
Fmod	7	26	72	169	76	84	1	10	4	34	207	48
Gm19497	21	12	13	13	20	22	29	16	33	8	18	20
Btg2	2563	1433	1617	1517	2501	1906	2613	1745	1346	1292	2186	1725
Gm31974	3	0	0	3	0	6	4	4	0	2	4	5
Gm32039	0	0	0	2	1	0	0	0	0	0	0	0
Gm8618	0	0	0	0	0	0	0	0	0	0	0	0
Chit1	1	3	7	4	5	1	0	0	0	1	8	1
Gm46158	0	0	0	0	0	0	0	0	0	0	0	0
Chi3l1	11	7	10	6	8	1	1	1	4	10	14	3
Mybph	0	0	1	0	1	0	0	0	0	0	1	0
Adora1	14	26	32	34	39	39	9	29	3	56	21	66
Gm32221	0	0	1	0	0	0	0	0	0	0	0	0
Gm24517	0	0	0	0	0	0	0	0	0	0	0	0
Myoparr	0	0	0	0	0	0	0	0	0	0	0	0
Myog	0	0	0	0	0	0	0	0	0	0	0	0
Ppfia4	76	61	58	91	101	102	49	55	39	66	114	61
Gm32267	0	0	0	0	1	1	0	0	0	0	3	1
Tmem183a	2636	2681	2215	2377	2317	2662	3213	2319	1302	2261	2460	2111
Gm53477	0	0	0	0	0	0	0	0	0	0	0	0
Mgat4f	0	0	0	0	0	0	0	0	0	0	1	0
Cyb5r1	250	268	230	337	229	302	269	225	43	255	254	162
Adipor1	5177	4892	4251	4342	4443	4699	5646	4253	2405	4454	4861	4020
Klhl12	429	417	322	445	494	585	452	404	155	457	502	329
Rabif	563	632	478	584	559	637	675	638	288	575	690	478
Gm25612	0	4	0	2	0	1	2	1	0	5	2	1
Gm46159	0	0	0	0	0	0	2	2	0	4	0	0
Mgat4e	0	0	0	0	0	0	0	0	0	0	0	0
Gm46160	0	0	0	0	0	0	0	0	0	0	0	0
Kdm5b	1047	970	580	1061	1063	1307	1146	1331	464	910	1093	1282
Syt2	104	74	116	43	128	168	27	58	14	292	137	12
Ppp1r12b	2397	2098	2507	2158	2378	1555	209	2928	76	2106	1512	2230
Gm32670	0	0	0	0	0	0	0	0	0	0	0	0
Gm57568	0	0	0	0	0	0	0	0	0	0	0	0
Gm51748	9	7	16	1	2	9	5	8	6	4	9	0
Mir5104b	0	0	0	0	0	0	0	0	0	0	0	0
Ube2t	71	80	32	86	51	67	60	58	23	69	65	48
Lgr6	5	0	1	0	3	5	5	2	0	1	2	1
Ptprv	5	5	5	23	7	15	1	2	1	1	26	3
Ptpn7	25	53	109	227	141	132	27	25	28	45	347	43
Arl8a	644	623	587	679	660	685	644	673	281	627	771	511
Gpr37l1	45	33	40	13	47	30	6	74	2	31	17	29
Gm41955	4	1	0	2	2	0	0	1	2	2	1	3
Elf3	8613	10647	10749	7290	10191	9572	9916	7364	6829	9122	9208	6000
Rnpep	1641	1802	1278	2159	1681	1993	1898	1618	536	1758	1799	1016
Timm17a	1025	1054	815	1023	702	942	1178	750	319	1057	1108	720
Gm41956	0	0	0	0	0	0	0	0	0	0	0	0
Lmod1	889	941	1130	934	974	525	31	1135	37	947	658	785
Shisa4	45	43	61	49	76	54	4	43	2	34	62	29
Ipo9	495	522	318	802	433	673	400	519	110	531	622	448
Nav1	234	334	227	364	312	381	153	395	96	280	317	313
Mir1231	0	0	0	0	0	0	0	0	0	0	0	0
Gm32940	2	4	7	2	3	2	3	2	0	4	4	1
Gm4793	0	1	0	0	0	0	0	1	0	1	0	0
Csrp1	8050	9580	11137	9199	6864	4657	348	7686	375	7653	6440	8144
Gm53478	0	2	0	2	0	0	0	0	0	1	0	2
Phlda3	119	132	211	137	134	89	40	177	41	131	137	99
Tnni1	374	717	862	670	302	377	527	247	148	942	647	408
Lad1	4966	4655	3214	5817	5051	6577	7103	5284	2076	5282	4386	5117
Tnnt2	21	45	58	30	33	36	8	20	1	34	33	18
Pkp1	760	689	395	993	714	951	572	721	96	925	664	439
Igfn1	0	0	0	1	4	2	0	0	0	0	0	2
Tmem9	259	239	171	320	248	340	250	289	54	190	294	424
Ascl5	0	0	0	0	1	0	0	0	0	0	0	0
Cacna1s	6	7	5	16	19	12	4	1	0	10	28	5
Gm15850	1	0	1	0	0	0	0	2	0	1	0	0
Kif21b	1373	1202	1172	1811	1657	1882	1932	1913	1135	1192	1831	2484
Mroh3	54	134	104	64	74	165	114	107	92	68	65	101
Inava	2637	2974	2587	2803	2488	2893	3261	2231	1349	2808	2601	2051
Gpr25	2	2	1	4	3	3	4	0	0	4	4	0
Camsap2	273	330	165	357	258	258	96	316	35	343	364	317
9230116N13Rik	7	11	1	2	4	7	3	2	0	3	2	6
Ddx59	84	84	45	81	69	85	55	62	14	91	104	34
Kif14	128	81	36	182	126	153	127	149	11	63	84	105
Zfp281	124	163	96	231	183	219	140	218	23	213	244	222
Gm34056	0	0	0	0	0	0	0	0	0	0	0	0
Gm41958	2	2	0	2	2	5	5	2	2	2	3	7
Gm19705	4	0	9	5	3	0	0	4	3	2	4	2
Platr22	0	0	0	0	0	0	0	0	0	0	0	0
Nr5a2	440	523	233	515	400	524	386	443	65	570	526	783
Gm25609	0	0	0	0	0	0	0	0	0	0	0	0
Gm34244	0	0	0	0	0	0	0	0	0	2	0	0
Gm34306	0	0	0	0	0	0	0	0	0	0	0	0
Gm4258	5	1	0	0	0	2	2	0	0	1	0	2
Gm41959	0	1	0	1	0	1	0	0	1	0	0	2
Mir181a-1	0	0	0	0	0	0	0	0	0	0	0	0
Mir181b-1	0	0	0	0	1	0	0	0	0	0	0	0
Gm34353	0	2	0	0	1	0	0	0	0	0	0	1
Ptprc	293	512	436	2424	1853	1723	200	291	58	543	3934	693
A130071D04Rik	0	4	49	10	10	31	5	0	9	3	77	4
Gm53479	0	0	0	1	0	0	0	0	0	0	0	0
Atp6v1g3	0	0	0	0	1	0	0	0	0	0	1	0
Nek7	1704	1531	846	1526	1465	1762	1404	1538	415	1366	1892	1413
Gm5833	0	0	0	0	0	0	0	0	0	0	0	0
Lhx9	0	0	0	0	0	0	0	0	2	0	1	0
2310009B15Rik	138	128	211	133	131	177	183	95	84	113	160	128
1700019P21Rik	0	0	0	0	0	0	0	0	0	0	0	0
Dennd1b	861	781	258	726	551	702	614	585	223	639	675	802
4930596I21Rik	2	4	4	0	4	1	4	0	8	1	0	3
Gm57793	0	1	7	3	2	4	7	1	0	1	2	12
Gm41960	6	8	4	8	2	9	5	1	1	5	3	15
Crb1	0	1	0	1	0	1	2	0	0	4	1	0
4933436E23Rik	0	0	0	0	0	0	0	0	0	0	0	0
Gm34816	0	0	0	0	0	0	0	0	0	0	0	0
Zbtb41	351	416	106	444	300	460	256	428	42	488	398	332
Aspm	182	128	36	246	192	254	199	190	3	82	117	147
F13b	0	0	0	1	1	0	0	0	0	0	0	0
Cfhr1	0	0	0	0	0	0	0	0	0	0	0	0
Cfhr3	0	0	0	0	0	0	0	0	0	0	0	0
Gm26271	0	0	0	0	0	0	0	0	0	0	0	0
Cfhr4	0	0	0	0	0	0	0	0	0	0	0	0
Gm25619	0	0	0	0	0	0	0	0	0	0	0	0
Gm41963	0	0	0	0	0	0	0	0	0	0	0	0
Cfhr2	0	0	0	0	0	0	0	0	0	0	0	0
Gm26048	0	0	0	0	0	0	0	0	0	0	0	0
Cfh	56	70	16	103	65	84	24	158	15	54	81	107
Kcnt2	2	17	12	6	18	9	0	20	0	31	7	12
4930590L20Rik	0	0	0	0	0	0	0	0	0	0	0	0
Gm25457	0	0	0	0	0	0	0	0	0	0	0	0
Gm35244	0	0	0	0	0	0	0	0	0	0	0	0
Gm35303	0	1	1	1	0	2	0	0	0	0	2	0
Cdc73	405	496	127	490	432	558	434	502	102	559	534	407
B3galt2	29	19	5	32	12	68	9	45	0	46	48	11
Gm38658	0	0	0	0	0	0	0	0	0	0	0	0
Gm46161	0	0	2	0	0	0	0	0	0	0	0	0
Glrx2	430	435	315	425	423	443	490	436	135	414	432	366
Ro60	214	294	118	242	196	259	133	304	39	310	258	221
Uchl5	500	455	233	582	422	501	508	385	77	422	529	273
Gm25663	0	0	1	1	0	1	2	0	0	0	1	0
Gm41964	0	0	0	0	0	0	0	0	0	0	0	0
Rgs2	879	562	699	562	577	531	156	700	81	517	629	338
Gm35356	0	0	0	0	0	0	1	0	0	0	0	0
Rgs13	27	90	13	91	70	103	43	41	1	84	138	31
Gm35415	0	0	0	0	0	0	0	0	0	0	0	0
Rgs1	281	102	126	82	128	73	11	259	19	35	124	179
Rgs21	0	0	0	0	0	0	0	0	0	0	0	0
Rgs18	2	5	0	12	8	15	1	1	0	7	20	1
Gm22681	0	0	0	0	0	0	0	0	0	0	0	0
Gm25460	0	0	0	0	0	0	0	0	0	0	0	0
Gm53480	0	0	0	0	0	0	0	0	0	0	0	0
Gm41965	0	0	0	0	0	0	0	0	0	0	0	0
Gm29514	2	0	0	0	0	0	0	0	0	0	0	0
Brinp3	2	6	3	2	5	2	0	3	0	4	3	4
Gm22966	0	0	0	0	0	0	0	0	0	0	0	0
Gm41966	0	0	0	0	0	0	0	0	0	0	0	0
Gm29398	0	0	0	0	0	0	0	0	0	0	0	0
Gm23535	0	0	0	0	0	0	0	0	0	0	0	0
Pla2g4a	397	266	87	516	363	544	231	432	80	344	387	226
Ptgs2os	4	2	0	4	2	6	2	2	0	4	0	2
Ptgs2	91	62	28	72	62	77	41	72	15	67	54	192
Gm53591	0	0	0	0	0	0	0	0	1	0	0	0
Ptgs2os2	9	9	6	0	8	7	0	7	1	1	10	2
Gm53594	0	0	0	0	0	0	0	0	0	0	0	0
Rbm3-ps	1	1	1	0	6	1	1	1	0	1	3	2
Pdc	0	0	0	3	0	1	1	0	1	1	4	0
2310030A07Rik	0	0	0	0	0	1	0	0	0	0	0	0
Odr4	638	700	351	624	528	701	663	614	206	626	689	463
Tpr	2047	1978	990	2862	2029	2553	1617	2034	435	2115	2695	1626
Prg4	1	9	11	5	10	0	2	4	0	3	25	6
Gm41967	0	0	0	0	0	0	0	0	0	0	0	0
Hmcn1	100	81	25	114	84	157	36	64	0	214	119	27
Gm36297	0	0	0	0	0	1	0	1	0	0	1	0
Gm22756	0	0	0	0	0	0	0	0	0	0	0	0
Gm36139	0	0	2	1	0	0	0	0	0	0	0	0
Gm36077	0	0	0	0	0	0	0	0	0	0	0	0
C730036E19Rik	2	2	5	8	3	6	0	0	2	2	10	7
Gm47985	0	0	0	0	0	0	0	0	0	0	2	2
Gm8947	0	0	0	0	0	0	0	0	0	0	0	0
Gm47995	0	0	0	0	0	0	2	0	0	1	0	0
3110040M04Rik	0	0	0	0	0	0	0	0	0	0	0	0
Gm47996	0	0	0	0	0	0	0	0	0	0	0	0
Gm46162	31	52	18	54	30	34	11	34	10	29	41	14
Ivns1abp	3076	5014	2736	4343	3500	5160	4278	3160	1822	4543	5059	2506
Swt1	317	348	192	356	400	435	452	377	175	351	387	221
Trmt1l	565	723	756	665	712	691	743	549	615	685	826	368
Mir7682	1	15	3	9	1	2	5	1	6	8	4	4
Rnf2	515	612	226	577	445	582	560	482	181	437	743	577
Niban1	2064	2652	1551	2814	1630	1269	1047	2372	380	1668	1823	1973
Gm41969	0	0	0	0	0	0	0	0	0	0	1	0
2810414N06Rik	12	21	14	12	18	24	33	39	18	7	26	26
Edem3	1770	1672	553	1673	1423	1890	1669	1888	370	1482	1598	1374
Gm53604	0	1	3	0	0	0	0	0	0	0	1	1
1700025G04Rik	175	215	128	311	179	214	109	213	70	209	236	186
Gm53608	0	0	0	0	0	0	0	0	0	0	0	0
Gm36920	0	0	2	2	0	0	0	0	0	1	0	0
Gm41970	0	0	0	0	0	0	0	0	0	0	0	1
Tsen15	104	136	129	139	100	109	80	77	13	148	142	62
Colgalt2	22	10	6	15	36	29	12	27	10	16	18	9
Rgl1	149	118	99	237	185	211	75	187	108	148	257	121
Gm51749	0	0	0	0	0	0	0	0	0	0	0	0
Apobec4	0	0	0	0	0	0	0	0	0	0	0	0
Arpc5	6275	6100	5352	5672	5783	5909	7442	4916	3662	5081	6490	4576
Ncf2	141	172	201	378	388	336	165	164	68	207	553	191
Smg7	1366	1357	1064	1619	1362	1664	1598	1408	651	1274	1728	1125
1700040K01Rik	0	0	0	0	0	0	0	0	0	0	1	0
Nmnat2	166	151	92	184	125	194	144	175	23	165	146	103
Lamc2	555	484	534	619	657	935	547	550	118	507	1023	577
Lamc1	933	890	414	1106	1017	903	333	1148	75	799	818	1461
Gm46246	0	0	0	0	0	0	0	0	0	0	0	0
E330020D12Rik	10	7	11	38	13	14	1	1	3	7	57	6
Shcbp1l	0	1	2	4	1	6	3	0	1	4	4	0
Gm25588	0	0	0	2	0	0	0	0	0	0	0	1
Dhx9	2953	2795	959	4355	2557	3693	2675	2900	477	3203	3689	2978
Npl	23	27	17	42	20	16	23	23	48	7	29	11
Rgs8	10	13	11	11	8	11	4	17	0	4	4	16
C230024C17Rik	1	4	1	0	1	2	0	1	0	0	2	5
Rgs16	182	107	111	148	148	321	101	165	13	95	106	548
Rnasel	5730	9507	4168	7505	5289	6726	6478	5195	2742	8307	5925	6703
Rgsl1	2	2	2	1	4	2	0	1	0	6	11	4
Gm41974	0	0	0	0	3	0	0	1	0	0	1	0
Teddm2	0	0	0	0	0	1	0	0	0	0	0	0
Teddm1b	0	0	0	0	0	0	0	0	0	0	0	0
Teddm1a	0	0	0	0	0	2	1	0	0	0	0	0
Mir8114	0	0	0	0	0	0	0	2	0	0	0	0
Glul	5103	4607	3505	4610	4700	5830	4211	4077	1816	5392	5614	5630
Gm30327	0	0	0	0	0	0	1	0	0	0	0	0
A830008E24Rik	1	0	0	2	0	1	0	1	0	2	1	4
Gm46165	0	0	0	0	0	0	0	0	0	0	0	0
Gm30388	0	0	0	0	0	0	0	0	0	0	0	0
Zfp648	0	0	0	0	0	0	0	0	0	0	0	0
4930452N14Rik	0	0	0	0	0	0	0	0	0	0	0	0
4930532M18Rik	0	0	0	0	0	0	0	0	0	0	0	0
Gm30465	0	0	0	0	0	0	0	0	0	0	0	0
Cacna1e	70	94	82	116	111	129	1	65	4	147	121	77
Gm51649	0	0	0	0	0	0	0	0	0	0	1	0
Gm30521	0	0	0	0	0	0	0	0	0	0	0	0
Gm41976	0	0	0	0	0	0	0	0	0	0	0	0
Gm30602	0	0	0	0	0	0	0	0	0	0	0	0
Gm51650	0	0	0	0	0	0	0	0	0	0	0	0
Gm41977	0	0	0	1	0	1	0	0	0	0	0	0
Gm41980	0	0	0	0	4	0	0	0	0	0	2	0
Gm41979	0	2	0	3	1	1	0	0	0	0	2	2
Gm51651	0	0	0	0	0	2	0	0	0	3	1	3
Gm9530	11	20	18	21	12	9	22	6	23	26	27	7
Ier5	753	726	591	1004	1067	911	977	678	552	601	1382	981
Gm41981	0	0	0	0	0	0	0	0	0	0	0	0
Gm30922	0	0	0	2	0	0	0	0	0	0	0	0
Mr1	76	49	29	90	67	58	16	103	2	75	87	86
Stx6	526	513	380	632	615	614	638	505	211	495	622	538
BC034090	21	53	37	67	31	40	2	59	7	57	30	20
Gm31102	0	0	0	0	0	0	0	0	0	0	0	0
Xpr1	1494	1753	731	1656	1440	1885	1792	2014	534	1652	1492	1460
Gm31713	2	8	0	4	4	8	1	2	0	11	7	1
Gm31772	0	0	0	0	0	0	0	0	0	0	0	0
Gm5532	0	0	2	7	7	1	0	2	0	1	6	0
Acbd6	394	375	408	434	403	494	435	374	160	384	533	395
Lhx4	0	1	0	0	0	0	0	0	0	0	0	1
Qsox1	1613	1274	1117	1311	1234	1660	852	1312	127	1326	1364	1423
Cep350	1789	2004	641	1896	1476	1926	1511	1694	384	1700	1831	1376
Gm51652	0	0	0	0	0	0	0	0	0	2	0	1
Gm53631	1	2	3	2	1	3	1	2	0	2	5	0
Tor1aip1	892	891	608	1027	847	922	798	670	215	848	1245	564
Gm51653	7	9	8	8	7	9	2	3	0	8	1	12
Tor1aip2	6208	4742	2375	4738	4766	5043	6780	5331	2093	4140	4444	6596
Fam163a	28	20	18	17	15	7	0	16	0	11	9	13
Gm30472	0	0	0	0	0	0	0	0	0	0	0	0
Tdrd5	0	0	0	0	0	0	0	0	0	4	2	0
Nphs2	0	1	1	2	3	0	0	0	0	0	0	0
Axdnd1	5	3	5	5	1	12	1	3	3	13	8	6
Soat1	398	349	276	469	452	491	469	383	177	336	725	555
Gm39682	0	0	0	0	0	0	2	1	0	0	0	1
Csnk2a1-ps3	16	12	7	14	13	14	19	8	3	10	14	6
Abl2	935	845	428	1126	750	946	919	652	194	700	996	764
Tor3a	474	360	399	480	523	595	610	482	237	349	556	549
Fam20b	5143	4847	3406	4707	4376	4934	5699	4420	1797	4553	4429	3401
Gm39683	0	0	0	0	0	0	0	0	0	0	0	0
Ralgps2	1298	1315	1204	1649	1401	1400	1291	952	569	1124	1779	1180
Angptl1	51	27	45	21	37	30	3	41	10	33	23	21
4930439D14Rik	1	3	2	4	1	0	1	1	0	3	2	6
Gm39685	0	1	4	1	2	1	0	0	0	2	12	0
Gm30568	1	0	1	0	0	0	0	0	0	0	0	0
Tex35	0	1	0	0	0	0	0	1	0	0	0	0
Gm30694	0	0	0	0	0	1	0	0	0	1	0	0
Rasal2	137	148	75	193	189	201	101	263	19	185	138	147
Gm51654	0	2	0	2	0	1	2	1	0	0	0	1
2810025M15Rik	120	132	116	122	121	148	119	112	42	89	141	98
Cryzl2	179	111	138	146	142	167	142	111	36	160	168	99
Gm57801	1	1	0	1	2	2	3	3	0	5	0	0
Gm15486	0	0	0	0	0	0	0	0	0	0	0	0
Sec16b	323	323	256	326	355	463	350	377	144	394	256	313
Gm30903	0	0	0	0	0	0	0	0	0	0	0	0
Gm51655	0	2	0	1	0	1	0	0	0	3	0	0
Gm39686	0	0	0	0	0	0	0	0	0	0	0	0
Brinp2	13	109	67	49	19	20	0	12	0	95	53	206
Astn1	62	76	64	29	54	48	0	64	0	46	28	60
Gm37679	2	1	2	0	0	1	0	0	0	1	6	0
Mir488	0	0	0	0	0	0	0	0	0	0	0	0
Gm53639	0	1	0	0	0	0	0	0	0	0	0	0
Pappa2	5	27	2	140	13	4	0	8	0	84	48	33
1600012P17Rik	0	0	0	1	0	0	0	0	0	0	3	0
Gm39687	9	9	5	5	1	0	3	1	6	11	12	5
4930562F17Rik	0	0	0	0	0	0	0	0	0	0	0	0
Cop1	1354	1462	869	1496	1297	1467	1392	1208	531	1361	1254	864
Pou5f1-rs1	0	0	0	0	0	0	0	0	0	0	0	0
Scarna3a	0	0	0	0	0	0	0	0	0	0	0	0
Mir1843b	0	0	0	0	0	0	0	0	0	0	0	0
Tnr	24	21	14	9	13	10	1	30	0	24	10	13
Gm31348	0	0	0	0	0	0	0	0	0	0	0	0
Gm31493	1	3	1	18	9	10	0	0	0	0	31	4
Gm31667	0	0	0	0	0	0	0	0	0	0	0	0
Gm37294	0	0	0	1	0	0	0	0	0	0	0	0
4930523C07Rik	63	64	86	183	138	164	45	67	16	72	263	157
4930562F07Rik	0	2	0	0	0	1	1	0	0	0	0	0
Tnn	5	19	20	20	12	9	0	5	0	7	22	13
Gm53640	0	0	0	2	0	3	1	0	0	0	1	0
Mrps14	566	652	541	652	593	663	660	516	128	613	684	400
Cacybp	558	867	380	850	634	751	623	521	119	794	863	357
4933417C20Rik	1	1	1	3	3	6	7	4	0	6	1	2
Rabgap1l	575	542	218	674	647	795	584	677	179	516	783	853
Mir1927	0	0	0	0	0	0	0	0	0	0	0	0
Gpr52	5	2	4	1	5	5	1	0	0	4	7	4
Gm23528	0	0	0	0	0	0	0	0	0	0	0	0
Gm37083	0	0	0	4	1	1	1	0	0	0	1	0
Gm24988	0	0	0	0	0	1	1	0	1	0	0	0
Rc3h1	1133	1347	569	1235	1205	1481	1172	1211	300	1302	1502	1117
Serpinc1	11	3	8	4	11	6	10	6	6	7	11	10
Gm57574	0	0	0	0	3	0	0	0	0	0	0	1
Zbtb37	221	205	117	288	226	353	176	244	20	248	390	248
Gas5	1065	1156	1276	980	1251	1622	1212	957	569	1191	1526	999
Gm26224	4	9	4	5	1	7	7	12	0	3	10	6
Gm22489	0	5	1	2	0	9	1	2	0	4	2	1
Gm22357	3	9	8	11	6	14	2	3	0	8	6	0
Gm23212	4	13	7	16	7	26	18	7	2	5	13	2
Snord78	4	27	8	23	17	38	26	14	2	20	31	5
Snord80	7	22	3	6	8	15	15	3	0	4	9	1
Snord47	0	2	0	1	0	4	6	1	0	2	6	0
Gm25789	0	6	3	2	3	2	1	2	1	2	11	2
Dars2	474	398	251	477	437	533	512	453	151	446	371	379
Cenpl	129	103	66	204	160	144	163	185	68	90	158	138
Klhl20	284	319	129	319	296	370	227	301	61	322	387	287
Ankrd45	2	4	5	2	5	2	1	3	0	12	4	4
Tex50	0	0	0	0	0	0	0	0	0	0	0	0
Prdx6	71234	71654	63342	59626	46141	45371	96610	58147	45650	51478	64632	56973
Tnfsf4	0	0	0	4	1	3	0	0	0	1	0	0
Tnfsf18	2	0	1	2	0	4	0	0	0	0	4	1
Gm31815	2	2	0	1	0	3	1	2	0	2	2	0
Gm31869	0	0	0	0	0	0	0	0	0	0	0	0
Fasl	3	4	5	2	2	4	0	4	0	4	9	1
Suco	775	752	404	841	746	868	805	716	198	738	934	735
Gm31925	0	0	0	0	0	0	0	0	0	0	0	0
4930558K02Rik	0	0	0	0	0	1	0	0	0	2	1	0
Pigc	479	453	464	421	415	454	484	328	187	440	491	274
Dnm3	41	53	25	31	41	36	1	30	5	59	20	48
2810442N19Rik	4	0	0	0	0	0	0	0	0	0	0	0
Dnm3os	4	7	3	3	1	11	8	1	2	2	5	18
Mir199a-2	0	0	0	0	0	0	0	0	0	0	0	0
Mir214	0	0	0	0	0	0	0	0	0	0	0	0
Gm39688	0	0	0	0	0	0	0	0	0	0	0	0
Gm31985	0	0	0	0	0	0	0	0	0	1	0	0
Mettl13	158	174	124	197	154	224	126	160	32	201	242	107
Vamp4	238	433	221	355	316	384	400	381	148	397	476	347
Myoc	1	0	0	0	0	1	0	2	0	0	0	0
Myocos	0	0	0	0	0	0	0	0	0	0	0	0
Prrc2c	2149	2401	841	3185	2395	3187	2079	2802	358	2384	2829	2632
Fmo4	234	158	167	159	174	181	256	179	76	195	192	247
Fmo1	595	484	360	496	326	486	529	520	113	326	388	371
Gm32197	4	0	0	1	1	0	1	1	3	2	3	1
Fmo2	331	262	130	328	209	218	151	555	161	300	240	255
Fmo6	3	0	0	1	0	0	0	0	0	0	0	1
Gm32279	0	0	0	0	0	0	0	0	0	0	0	0
Fmo3	1	3	0	1	1	1	0	0	0	1	0	0
Mroh9	0	0	0	0	0	0	0	0	0	0	0	0
Gm22671	0	0	0	0	0	0	0	0	0	0	0	0
Gm22434	0	0	0	0	0	0	0	0	0	0	0	0
Prrx1	10	22	10	7	27	13	0	30	0	4	23	6
Gm50607	0	0	0	0	0	0	0	0	0	0	0	0
Gm20471	0	0	0	0	0	0	0	0	0	0	0	0
Gorab	254	278	144	305	175	241	261	224	66	214	271	211
Gm24940	0	0	0	1	0	0	0	0	0	0	1	0
Gm32333	0	0	0	0	0	0	0	0	0	0	0	0
Gm39689	0	0	0	0	0	0	0	0	0	0	0	0
Gm53641	0	0	0	0	0	0	0	0	0	0	0	0
Gm57570	0	0	0	0	0	0	0	0	0	0	0	0
Ntmt2	0	0	0	0	0	0	0	0	0	0	0	0
Kifap3	407	368	221	407	319	396	317	394	67	406	447	197
Gm51663	0	2	0	0	0	0	0	0	0	0	0	0
Scyl3	368	479	175	503	331	509	439	463	110	413	389	464
Firrm	75	41	16	99	59	79	47	40	20	56	71	36
Mettl18	73	47	58	80	84	96	72	52	15	78	111	66
Sele	0	0	5	0	3	3	0	0	2	3	3	2
Sell	4	39	151	558	451	276	2	4	3	94	925	178
Selp	9	9	1	7	2	18	1	18	2	9	5	27
Gm16548	0	0	0	0	0	0	0	0	0	0	0	0
F5	31	26	20	40	36	48	12	17	3	20	76	22
Mir12178	0	0	0	0	0	0	0	0	0	0	0	0
Slc19a2	287	325	242	256	343	360	421	314	145	400	296	260
Ccdc181	213	185	192	227	175	220	205	189	111	166	214	112
Blzf1	270	376	188	334	265	324	322	327	101	314	305	273
Nme7	154	148	64	168	151	204	205	174	46	149	149	158
Gm39690	0	0	0	1	0	3	0	0	0	0	0	0
Atp1b1	26714	37711	22272	36207	23903	29058	32287	26076	6689	40658	34745	32922
Gm32391	90	148	94	135	73	154	125	119	39	116	113	184
Gm39691	0	0	0	0	0	0	0	0	0	0	1	0
Gm26685	15	14	8	7	23	33	20	11	7	17	10	24
Gm37754	2	0	0	0	0	0	0	0	0	0	0	0
Gm32569	0	1	0	5	3	0	4	1	0	1	0	1
Dpt	589	598	464	798	646	479	215	967	143	456	576	635
Gm32652	6	25	20	13	11	10	21	14	6	13	17	6
Gm20743	4	4	0	1	0	9	1	0	0	6	2	3
Xcl1	19	20	30	31	34	38	20	11	2	40	58	5
Gm39692	0	0	0	0	0	0	0	0	0	0	0	0
1700029M03Rik	0	0	0	0	0	0	0	0	0	0	0	0
Gm51669	0	0	0	0	0	0	0	0	0	0	0	0
4930568G15Rik	0	0	0	0	2	0	0	0	0	0	0	0
Tbx19	0	1	0	0	0	0	0	0	0	0	0	1
Sft2d2	5976	6463	4787	6081	5428	6280	7074	6088	2650	5736	5261	6742
Tiprl	914	946	947	851	795	848	951	655	434	817	1016	537
Gpr161	60	69	48	61	61	59	16	47	13	37	37	36
Dcaf6	329	305	236	392	325	444	411	468	142	319	396	501
Mpc2	1323	1524	1264	1486	1350	1394	1798	1159	394	1419	1526	1034
Adcy10	0	1	3	0	0	0	1	1	0	1	0	1
Gm51751	0	0	0	0	0	0	0	0	0	0	0	0
Gm51750	0	0	0	0	0	0	0	0	0	0	0	0
Mpzl1	323	340	250	396	355	495	372	463	125	333	288	443
n-TPagg2	0	0	0	0	0	0	1	0	0	0	0	0
n-TPcgg2	0	0	0	0	0	0	0	0	0	0	0	0
Rcsd1	119	133	223	500	375	320	66	98	76	120	831	224
Gm51752	0	0	1	0	0	0	0	0	0	0	0	0
Creg1	755	833	693	963	703	830	914	764	304	783	960	791
Cd247	23	18	38	62	47	71	21	9	5	28	137	32
Gm23402	0	0	0	0	0	0	0	0	0	0	0	0
Gm32999	14	16	14	12	11	27	13	2	4	8	42	6
Pou2f1	328	316	218	500	342	459	350	382	110	281	402	593
Gm53642	0	0	0	0	0	0	1	1	0	0	0	0
Gm39693	19	5	21	13	13	11	26	24	12	17	22	14
Styxl2	12	4	2	8	4	14	7	8	0	0	3	6
Gpa33	15730	17617	9211	16700	13929	15471	18590	14895	4803	14877	13762	12258
Mael	0	0	0	0	0	0	0	0	0	0	0	0
Ildr2	3	11	5	14	6	1	2	17	5	3	4	3
Tada1	294	340	196	303	302	409	406	284	102	325	445	235
Pogk	205	231	153	275	190	337	133	263	72	284	287	167
Gm39694	0	0	0	0	0	0	0	0	0	0	0	0
Gm51768	0	0	0	0	0	0	0	0	0	0	0	0
Gm33354	0	0	0	0	0	0	0	0	0	0	0	0
Gm4846	0	0	0	0	0	0	0	0	0	0	0	0
Gm4847	0	0	0	0	0	0	0	0	0	0	0	0
Fmo9	0	0	0	0	0	0	0	0	0	0	0	0
Gm33404	0	0	0	0	0	0	0	0	0	0	0	0
Gm16701	0	3	1	1	2	0	0	1	0	3	2	2
Fam78b	31	33	37	22	34	35	0	32	4	43	26	13
Gm33610	0	0	0	0	1	0	0	0	0	0	0	0
Gm33668	0	0	0	0	0	0	0	0	0	0	0	0
Uck2	576	611	352	931	538	826	403	582	100	794	740	601
Gm46170	0	0	0	0	0	0	0	0	0	0	0	0
LOC118567864	0	1	1	1	0	0	0	0	0	1	0	0
Mir6347	0	0	0	0	0	0	0	0	0	0	0	0
Tmco1	1082	1138	418	1131	1038	1150	1075	992	206	1068	1175	731
Gm24182	0	0	0	1	1	0	0	0	0	0	0	0
Aldh9a1	1641	1751	1027	2057	1229	1681	1654	1548	422	1702	1645	1217
Mgst3	12382	9728	8114	9185	9120	10267	13260	8419	3277	9241	9830	7760
Gm34207	0	0	0	0	0	0	0	0	0	0	0	0
Lrrc52	0	0	0	0	0	0	0	0	0	0	0	0
Rxrg	5	6	0	5	8	13	2	10	1	1	13	1
Lmx1a	17	36	11	29	8	32	14	21	0	14	17	19
Pbx1	1479	1330	877	1319	1249	1639	1374	1459	442	1359	1185	1085
Gm51671	31	26	80	3	3	4	18	0	52	40	22	31
Gm39696	0	0	0	0	0	0	0	0	0	0	0	0
Mir6348	0	0	0	0	0	0	0	0	0	0	0	0
Gm34320	0	0	0	0	0	0	0	0	0	0	0	1
Mir6354	0	0	0	0	0	0	0	0	0	0	0	0
Gm39697	0	0	0	0	0	0	0	0	0	0	0	0
Gm34421	0	0	0	0	0	0	0	0	0	0	0	0
Gm34477	0	0	0	0	0	0	0	0	0	0	0	0
Gm34535	0	0	0	0	0	0	0	0	0	0	0	0
Gm53643	0	0	0	0	0	0	0	0	0	0	0	0
Nuf2	213	153	48	310	183	215	145	137	4	99	166	107
Gm34624	0	0	0	0	0	1	0	0	0	0	0	0
Rgs5	5432	4573	4012	2992	3997	2418	171	7787	73	2631	2554	4168
Rgs4	80	131	134	70	57	59	19	77	4	88	72	58
Gm22114	1	0	0	0	0	0	0	0	0	0	0	0
Ccdc190	0	8	2	11	12	11	1	3	7	1	17	2
Hsd17b7	773	948	491	1191	541	783	1048	765	235	913	777	746
3110045C21Rik	17	28	20	35	10	16	16	22	2	17	9	10
Ddr2	643	798	571	854	630	562	65	1090	107	611	639	672
Uap1	3153	3059	1602	2742	2632	3165	3480	2680	1111	2878	3032	2927
Uhmk1	3221	3419	1583	3523	2867	3589	3559	3239	1014	3038	3532	2878
Sh2d1b2	0	0	0	0	0	0	0	0	0	0	1	0
Gm6345	1	2	0	0	1	1	5	2	3	1	2	3
Sh2d1b1	2	8	5	15	14	25	3	8	3	11	36	9
Gm7694	326	303	199	260	263	309	328	217	150	303	294	321
Spata46	3	0	2	2	1	11	7	1	0	2	4	4
Nos1ap	124	113	86	110	87	106	116	92	38	121	101	135
Gm46171	0	0	1	0	0	0	0	0	0	0	0	1
Olfml2b	172	118	87	172	176	120	11	148	26	153	131	105
Atf6	1117	1086	453	1233	1063	1411	1073	968	219	1010	1077	1080
Gm23523	0	0	0	0	0	0	0	0	0	0	0	0
Gm25235	0	0	0	0	0	0	0	0	0	0	0	0
Gm29733	0	2	1	0	0	0	0	0	0	1	3	0
Gm9929	1	0	0	0	0	0	0	0	0	0	0	0
Dusp12	100	158	127	130	112	147	105	101	45	137	163	42
Fcrlb	5	1	3	3	0	2	0	1	0	1	3	4
Fcrla	8	47	160	404	343	290	1	1	4	77	837	104
Gm39701	1	2	6	7	5	5	2	1	10	3	7	2
Fcgr2b	101	105	106	366	250	221	49	186	89	110	424	201
Gm34968	0	0	0	0	4	0	0	1	0	0	0	0
Gm10522	184	216	343	165	178	160	139	61	113	163	170	40
Fcgr4	28	21	19	40	27	28	11	21	18	4	8	24
Gm26110	0	0	0	0	0	0	0	0	0	0	0	0
Gm35090	0	0	0	0	0	0	0	0	0	0	0	0
n-TNgtt6	0	0	0	0	0	0	0	0	0	0	0	0
n-TDgtc4	0	0	0	0	0	0	0	0	0	0	0	0
n-TGtcc2	0	0	0	0	0	0	0	0	0	0	0	0
n-TLcag3	0	0	0	0	0	0	0	0	0	0	3	0
n-TGgcc4	0	0	0	0	0	0	0	0	0	0	0	0
Fcgr3	78	79	69	148	85	84	17	88	99	51	80	82
n-TEctc5	0	0	0	0	0	0	0	0	0	0	0	0
Mir6546	0	0	0	0	0	0	0	0	0	0	0	0
n-TGtcc1	0	0	0	0	0	0	0	0	0	0	0	0
n-TDgtc3	0	0	0	0	0	0	0	0	0	0	0	0
n-TLcag6	0	0	0	0	0	0	0	0	0	0	0	0
n-TGgcc12	0	0	0	0	0	0	0	0	0	0	0	0
n-TEctc8	0	0	0	0	0	0	0	0	0	0	0	0
n-TGtcc5	0	0	0	0	0	0	0	0	0	0	0	0
n-TDgtc7	0	0	0	0	0	0	0	0	0	0	0	0
n-TLcag7	0	0	0	0	0	0	0	0	0	0	0	0
n-TGgcc13	0	0	0	0	0	0	0	0	0	0	0	0
n-TEctc7	0	0	0	0	0	0	0	0	0	0	0	0
n-TGtcc4	0	0	0	0	0	0	0	0	0	0	0	0
n-TDgtc6	0	0	0	0	0	0	0	0	0	0	0	0
n-TLcag8	0	0	0	0	0	0	0	0	0	0	0	0
n-TGgcc14	0	0	0	0	0	0	0	0	0	0	0	0
n-TLcag9	0	0	0	0	0	0	0	0	0	0	0	0
n-TDgtc5	0	0	0	0	0	0	0	0	0	0	0	0
n-TGtcc3	0	0	0	0	0	0	0	0	0	0	0	0
n-TEctc6	0	0	1	0	0	0	0	0	0	0	0	0
n-TVcac6	0	0	0	0	0	0	0	0	0	0	0	0
Cfap126	39	33	32	15	36	27	30	25	13	22	41	19
Sdhc	6881	6464	6835	5628	5510	6249	7857	5263	2651	5865	6319	4737
Gm46172	12	20	3	17	5	18	10	26	3	14	11	11
Mpz	9	10	17	13	14	12	13	9	0	13	26	12
Pcp4l1	665	735	947	820	727	438	39	808	72	720	528	539
Nr1i3	24	36	26	37	20	48	38	24	4	49	16	31
Tomm40l	647	756	748	666	618	727	766	577	222	665	718	492
Apoa2	22	22	21	13	30	23	22	16	10	18	28	20
Fcer1g	82	108	120	163	148	162	69	84	60	89	217	74
Ndufs2	8167	6865	6475	7355	6699	8079	8893	6601	2368	6980	7727	5767
Adamts4	12	31	16	78	14	52	9	5	10	17	27	154
B4galt3	622	610	822	660	611	840	803	594	349	593	827	519
Ppox	267	290	315	272	223	360	320	274	231	235	330	207
Usp21	355	441	354	396	420	490	482	436	170	396	434	260
Ufc1	1067	1178	1081	1142	963	1233	1133	815	397	1114	1275	655
Gm20045	11	20	27	24	32	34	25	26	6	22	26	11
Dedd	243	270	126	265	232	266	283	260	75	252	215	235
Nit1	308	275	168	262	273	388	435	366	153	297	248	302
Pfdn2	509	595	772	584	487	573	573	416	207	567	699	410
Klhdc9	16	5	5	4	3	8	6	6	0	7	8	14
Nectin4	17	15	9	24	28	48	20	32	8	15	35	39
Arhgap30	92	116	263	665	544	519	63	100	94	126	953	191
Usf1	848	895	1369	846	959	927	1049	816	850	749	1171	571
Tstd1	3589	2989	2940	2794	2769	3187	4346	2716	1353	2727	3108	2148
Gm26641	0	7	5	0	1	11	5	6	1	4	5	10
F11r	6601	5925	5366	4794	5678	6176	7507	4816	3325	4870	5736	3880
Gm24871	0	0	0	0	0	0	0	0	0	1	0	0
Alyref2	59	81	64	97	65	82	68	79	29	77	84	46
Itln1	11	27	21	21	19	49	42	28	7	18	31	19
Gm35200	0	0	2	1	0	1	0	0	0	0	1	0
Cd244a	33	53	26	43	26	67	14	27	11	42	88	10
Ly9	23	41	88	239	199	157	6	18	20	49	403	89
Slamf7	64	50	89	236	154	147	19	28	10	71	341	68
Mir7683	0	0	0	0	0	0	0	0	0	0	0	0
Cd48	55	53	98	199	198	186	28	47	17	54	398	80
Tma7-ps	1	0	3	1	1	1	0	1	0	4	0	2
Gm22950	0	0	0	0	0	0	0	0	0	0	0	0
Slamf1	3	1	24	67	57	37	0	3	0	5	116	4
Cd84	34	33	63	158	111	99	12	29	27	35	261	56
Gm51686	0	1	2	5	0	6	0	0	0	1	5	0
Gm37065	0	0	5	3	2	2	0	0	0	0	3	0
Slamf6	9	11	65	174	169	127	8	2	5	25	288	71
Vangl2	62	38	52	83	89	96	37	73	26	39	70	87
Nhlh1	0	0	0	0	0	0	0	0	0	0	0	0
Ncstn	3366	3258	2396	3374	2926	3441	3369	2677	988	3059	3472	2714
Copa	6493	5847	3384	6428	5417	6541	6418	5429	1678	5498	6079	4960
Pex19	2160	1914	1613	2048	1876	2033	2526	2108	947	1871	1992	1802
Dcaf8	2223	2013	1701	2256	2026	2581	2305	2203	910	2045	2284	1861
Pea15a	698	776	950	872	897	780	323	636	312	601	793	443
Gm17224	3	1	2	4	2	0	4	0	1	3	0	4
Casq1	4	9	6	0	3	6	0	2	0	3	3	10
Atp1a4	1	0	0	0	1	0	1	0	0	0	1	0
Gm57554	0	0	0	0	0	0	0	0	0	0	0	0
Atp1a2	321	244	189	184	269	236	33	345	61	168	154	274
[truncated: 38,414 more rows]

## Sheet: DESeq_lfc_Z
Gene	Description	Baseline_1	Baseline_2	Baseline_3	Baseline_4	Baseline_5	Baseline_6	6hr_1	6hr_2	6hr_3	6hr_4	6hr_5	6hr_6	log2FoldChange_6h	lfcSE_6h	pvalue_6h	padj_6h	mean_Baseline	mean_6hr	Z_Baseline_1	Z_Baseline_2	Z_Baseline_3	Z_Baseline_4	Z_Baseline_5	Z_Baseline_6	Z_6hr_1	Z_6hr_2	Z_6hr_3	Z_6hr_4	Z_6hr_5	Z_6hr_6	Z_Baseline_mean	Z_6h_mean
Xkr4	X-linked Kx blood group related 4	9.84045	23.3669	12.1171	0	12.9162	0	17.9727	13.1643	10.9164	19.1412	5.58714	10.3238	0.00391931	0.0745776	0.619263	0.92014	11.0622	9.85614	0.0892491	1.15379	0.30836	-1.9572	0.37997	-1.9572	0.785733	0.401711	0.19584	0.870206	-0.408327	0.137859	-0.330504	0.330504
Sox17	SRY (sex determining region Y)-box 17	19.6809	6.54273	37.1085	15.3905	27.6777	5.70873	1.71169	3.59027	14.0354	20.9642	15.9633	21.68	-0.00786615	0.0749179	0.376201	0.832786	15.69	12.7042	0.499146	-0.819581	1.61107	0.144152	1.05972	-0.94025	-1.72038	-1.29589	0.0209396	0.596805	0.194444	0.649823	0.259043	-0.259043
Mrpl15	mitochondrial ribosomal protein L15	823.914	697.268	686.129	945.663	729.768	807.785	813.909	1074.69	803.918	844.949	851.639	664.852	0.0277489	0.0701277	0.412592	0.847779	780.087	706.679	0.164772	-1.04022	-1.15557	1.17195	-0.71301	0.0211568	0.0759889	2.11541	-0.0136694	0.348223	0.405692	-1.38072	-0.258487	0.258487
Lypla1	lysophospholipase 1	2725.81	2680.65	2565.79	3508.19	3352.69	2469.03	3618.51	1686.23	2995.78	3160.13	2447.96	2940.21	-0.00574395	0.0692759	0.828953	0.968675	3032.48	2205.05	-0.122416	-0.203266	-0.415048	1.10298	0.882287	-0.600743	1.25383	-2.43008	0.335347	0.594684	-0.642095	0.244507	0.1073	-0.1073
Tcea1	transcription elongation factor A (SII) 1	660.205	721.57	699.004	610.491	733.458	593.708	736.883	440.406	715.807	704.58	735.108	707.179	0.00156366	0.0656229	0.961681	0.992187	682.519	550.514	-0.0604614	0.549795	0.33107	-0.593765	0.662526	-0.782665	0.694692	-2.77052	0.494534	0.385707	0.678038	0.411047	0.01775	-0.01775
Atp6v1h	ATPase, H+ transporting, lysosomal V1 subunit H	1069.93	941.219	902.722	956.778	841.401	933.377	928.592	1050.75	874.095	1124.78	975.355	783.575	0.00567295	0.0615335	0.831502	0.968675	917.348	801.426	1.22487	-0.0321083	-0.439282	0.128085	-1.12235	-0.113776	-0.163928	1.04688	-0.752642	1.718	0.316195	-1.80994	-0.0590937	0.0590937
4732440D04Rik	RIKEN cDNA 4732440D04 gene	20.5755	11.2161	26.5061	20.5207	16.6066	17.1262	35.0896	26.3286	21.8329	30.9906	39.11	25.8095	0.0490402	0.0967388	0.0242077	0.451848	21.1776	24.0201	-0.394071	-1.87106	0.350932	-0.401483	-0.962713	-0.88428	1.27548	0.330101	-0.226885	0.852714	1.66256	0.268699	-0.693779	0.693779
Rb1cc1	RB1-inducible coiled-coil 1	1380.35	1167.41	1107.96	1192.77	1250.11	859.164	1441.24	606.755	1076.05	1401.87	1158.93	1266.73	0.000137706	0.0700235	0.989587	0.998472	1169.77	918.389	0.831509	0.12211	-0.0978425	0.212722	0.411113	-1.15738	1.0153	-2.57278	-0.220492	0.897327	0.0913977	0.467013	0.0537055	-0.0537055
St18	suppression of tumorigenicity 18	16.9971	11.2161	32.5646	10.2604	9.22589	0	28.2429	10.7708	17.9342	27.3446	31.1283	20.6476	0.0160609	0.0765253	0.16222	0.724217	15.2516	17.9736	0.111436	-0.374073	1.07619	-0.466506	-0.571867	-2.54318	0.841301	-0.416595	0.181073	0.789908	1.00026	0.372051	-0.461333	0.461333
Pcmtd1	protein-L-isoaspartate (D-aspartate) O-methyltransferase domain containing 1	691.515	751.479	725.51	657.518	857.085	862.018	734.315	561.278	598.845	744.685	776.612	799.061	-0.0297322	0.0694551	0.395717	0.840185	764.654	580.075	-0.361385	0.276365	0.00608023	-0.745686	1.29393	1.33859	0.0986988	-1.93983	-1.45329	0.206486	0.529922	0.75012	0.301315	-0.301315
Rrs1	ribosome biogenesis regulator 1	323.84	366.393	397.592	344.577	361.655	182.679	362.878	333.895	479.544	442.983	392.696	342.75	0.0422552	0.083213	0.169133	0.732363	335.962	331.985	-0.389491	0.146808	0.507282	-0.121148	0.089785	-2.72806	0.104571	-0.257628	1.34928	0.990479	0.452359	-0.144238	-0.415804	0.415804
Adhfe1	alcohol dehydrogenase, iron containing, 1	94.8262	45.7991	46.1964	67.5473	71.0393	11.4175	43.6481	21.5416	40.5468	54.6892	31.9265	87.7522	-0.00908679	0.0744539	0.487714	0.879078	47.608	39.4079	1.44893	-0.0677515	-0.0519918	0.694075	0.800914	-1.98835	-0.154583	-1.25194	-0.284497	0.266598	-0.680393	1.26899	0.139304	-0.139304
Mybl1	myeloblastosis oncogene-like 1	20.5755	36.4524	37.8659	19.6657	17.5292	14.2718	27.387	14.3611	56.1417	22.7872	52.6787	40.2628	0.0187056	0.0769285	0.185438	0.740044	25.5287	31.0417	-0.611366	0.558902	0.647089	-0.69219	-0.890552	-1.22053	-0.0616313	-1.21097	1.64145	-0.422879	1.47044	0.792229	-0.368107	0.368107
Vcpip1	valosin containing protein (p97)/p47 complex interacting protein 1	648.575	615.951	720.209	674.618	717.774	579.436	723.189	385.355	672.921	698.199	724.732	799.061	0.00300537	0.0680064	0.922511	0.985933	671.863	546.712	-0.0544727	-0.335687	0.520606	0.160985	0.501931	-0.666805	0.543387	-2.81812	0.147172	0.349662	0.555144	1.0962	0.021093	-0.021093
Sgk3	serum/glucocorticoid regulated kinase 3	51.886	116.834	84.0622	35.0562	83.9556	59.9417	59.0533	65.8216	107.605	81.1224	169.21	143.501	0.0251904	0.0792795	0.12187	0.708589	73.1506	94.5475	-0.974251	0.812763	0.030212	-1.66828	0.0273465	-0.691525	-0.721471	-0.500168	0.609821	-0.0496942	1.78464	1.34061	-0.410623	0.410623
Snhg6	small nucleolar RNA host gene 6	138.661	128.985	161.309	148.775	111.633	142.718	162.611	198.661	101.367	117.582	141.275	162.083	0.0118843	0.070448	0.655922	0.928045	142.672	120.163	-0.101344	-0.484519	0.723746	0.278686	-1.22743	0.0534948	0.768469	1.91021	-1.70655	-0.963952	-0.00121528	0.750396	-0.126227	0.126227
Tcf24	transcription factor 24	15.208	12.1508	8.33049	18.8107	27.6777	5.70873	29.9546	8.37729	12.4759	18.2297	15.9633	32.0037	0.0100576	0.0748112	0.411576	0.847459	17.1055	14.51	-0.09045	-0.487069	-1.06756	0.324538	1.18584	-1.55349	1.38048	-1.05968	-0.4425	0.260787	0.000685746	1.54842	-0.281365	0.281365
Cops5	COP9 signalosome subunit 5	1203.22	1003.84	1025.41	1159.42	943.808	1064.68	991.924	992.111	1090.08	1031.8	1012.07	1063.35	-0.0262057	0.0572855	0.531134	0.892999	1031.51	864.899	2.03744	-0.600854	-0.292864	1.49509	-1.49191	0.252743	-0.773716	-0.771002	0.595777	-0.20268	-0.482621	0.234603	0.233273	-0.233273
Cspp1	centrosome and spindle pole associated protein 1	289.846	313.116	364.27	404.429	326.596	428.155	329.5	323.124	223.007	319.932	308.889	242.609	-0.0778706	0.112092	0.0623199	0.596989	361.011	236.247	-0.512512	-0.0960045	0.735405	1.32117	0.133592	1.6441	0.182012	0.0752205	-1.88381	0.0210953	-0.169713	-1.45056	0.537625	-0.537625
Arfgef1	ADP ribosylation factor guanine nucleotide exchange factor 1	4276.12	3923.77	3974.4	4327.31	4471.79	3553.68	4202.2	2084.75	4024.27	3917.57	3389.8	4193.52	-0.030861	0.0753863	0.301217	0.802719	4075.52	2934.98	0.580216	0.157921	0.22084	0.638694	0.800181	-0.327722	0.494525	-2.92241	0.282046	0.150165	-0.55883	0.48437	0.345022	-0.345022
Cpa6	carboxypeptidase A6	28.6268	25.2363	12.8744	0	35.0584	0	43.6481	25.1319	33.5291	38.2825	19.9541	27.8742	0.00961969	0.0753554	0.221469	0.765553	19.4695	24.1302	0.418467	0.277464	-0.356464	-2.01168	0.661402	-2.01168	0.947618	0.272955	0.60618	0.773306	0.0343862	0.388037	-0.503747	0.503747
Prex2	phosphatidylinositol-3,4,5-trisphosphate-dependent Rac exchange factor 2	147.607	82.2515	74.9744	54.7219	170.679	62.796	77.8819	59.8378	68.6176	92.9717	56.6695	98.076	-0.0226614	0.0775992	0.201849	0.752274	87.2174	62.6917	1.65139	-0.0327824	-0.272974	-1.03449	2.11303	-0.712055	-0.175215	-0.826936	-0.495804	0.296187	-0.954076	0.443721	0.285354	-0.285354
Sulf1	sulfatase 1	40.2564	203.759	180.242	18.8107	100.562	28.5436	77.8819	137.627	212.871	75.6535	391.898	118.724	0.0136215	0.0760849	0.154091	0.720606	101.633	156.131	-1.01336	0.849721	0.676979	-1.57525	-0.0763211	-1.28973	-0.368367	0.314208	0.912465	-0.400038	1.8437	0.125991	-0.40466	0.40466
Slco5a1	solute carrier organic anion transporter family, member 5A1	11.6296	27.1056	12.1171	0.85503	13.8388	19.9806	6.84676	16.7546	19.4936	7.2919	47.8898	5.16189	0.00355921	0.0745206	0.660874	0.929309	13.4573	16.0992	-0.166046	0.997256	-0.119293	-1.84313	0.0382231	0.526679	-0.694978	0.282393	0.491287	-0.638823	2.05336	-0.926932	-0.0943851	0.0943851
Ncoa2	nuclear receptor coactivator 2	1311.46	1069.27	1164	1202.17	1358.05	1130.33	1124.58	482.293	1235.12	1033.63	949.813	1469.07	-0.0225122	0.0750414	0.350428	0.823016	1174.73	861.65	0.648576	-0.0888859	0.216658	0.333222	0.775493	0.11083	0.0924665	-2.85841	0.431045	-0.210469	-0.512559	1.06204	0.332649	-0.332649
Tram1	translocating chain-associating membrane protein 1	1587.89	1587.08	1485.1	1875.94	1764.91	1664.09	1858.04	1373.88	1568.85	1466.58	1801.45	1688.97	-0.0107197	0.0609465	0.77138	0.953361	1705.86	1316.62	-0.30704	-0.312227	-0.98515	1.39052	0.767936	0.169111	1.2926	-1.77122	-0.429436	-1.11204	0.976902	0.320041	0.120525	-0.120525
Lactb2	lactamase, beta 2	590.427	574.826	615.699	720.79	684.561	610.834	693.235	472.719	697.873	601.582	539.558	663.82	-0.0137031	0.0649455	0.68466	0.937064	649.991	495.923	-0.378526	-0.596431	-0.0362775	1.26312	0.835795	-0.101167	0.939943	-2.16837	0.995148	-0.225873	-1.10917	0.581809	0.164419	-0.164419
Xkr9	X-linked Kx blood group related 9	37.5726	34.583	29.5354	96.6184	30.4454	97.0484	43.6481	47.8702	25.7316	23.6987	16.7614	111.497	-0.00569772	0.0743337	0.599441	0.914727	55.3131	37.5922	-0.25402	-0.375301	-0.594999	1.42992	-0.553851	1.43919	-0.0243019	0.124065	-0.775441	-0.878198	-1.27223	1.73517	0.181824	-0.181824
Eya1	EYA transcriptional coactivator and phosphatase 1	3.57835	11.2161	3.78659	0	4.61294	0	9.4143	7.18053	9.35695	6.38041	13.5688	13.4209	0.0167275	0.0771617	0.0533663	0.569107	4.83832	8.32072	-0.347594	0.810157	-0.304034	-1.87829	-0.14225	-1.87829	0.589348	0.281819	0.581967	0.159624	1.0716	1.05593	-0.623382	0.623382
Msc	musculin	7.15669	22.4322	16.661	3.42012	5.53553	22.8349	9.4143	11.9676	21.8329	10.9378	29.532	1.03238	0.00213782	0.0744032	0.800319	0.960219	13.383	12.5508	-0.572653	0.956812	0.478845	-1.20225	-0.817573	0.987442	-0.27585	0.0173317	0.910646	-0.0964595	1.45744	-1.84372	-0.0282298	0.0282298
Trpa1	transient receptor potential cation channel, subfamily A, member 1	26.8376	28.0403	11.3598	12.8254	27.6777	5.70873	35.9455	14.3611	47.5645	32.8135	15.9633	10.3238	0.0110003	0.0751177	0.344387	0.820939	20.2596	20.1729	0.474185	0.557799	-0.877947	-0.717454	0.53281	-1.6333	1.06158	-0.559577	1.69381	0.870627	-0.404345	-0.998182	-0.277318	0.277318
Kcnb2	potassium voltage gated channel, Shab-related subfamily, member 2	15.208	26.1709	17.4183	3.42012	21.2195	0	22.252	22.7384	17.9342	89.3258	13.5688	25.8095	0.0159382	0.0768969	0.0677008	0.617308	15.0801	28.2321	-0.160692	0.399973	-0.0329493	-1.13986	0.16731	-2.04391	0.218171	0.241672	-0.0044391	2.23297	-0.262122	0.383883	-0.468356	0.468356
Terf1	telomeric repeat binding factor 1	176.234	192.543	205.233	171.861	163.298	165.553	161.755	160.365	169.985	164.979	173.201	129.047	-0.0572034	0.0826957	0.156175	0.720606	176.707	132.92	0.392081	1.20874	1.80773	0.163288	-0.297933	-0.174722	-0.383011	-0.460127	0.0637427	-0.205961	0.233887	-2.34772	0.516531	-0.516531
Rpl7	ribosomal protein L7	10424.6	11677.8	11031.8	9973.92	9342.13	11674.4	10089.6	13354.6	10100.8	11205.8	12745.9	9895.35	0.024376	0.0646591	0.503217	0.884493	10631.6	9550.41	-0.408341	0.632364	0.110571	-0.813277	-1.41259	0.629623	-0.707675	1.86331	-0.697447	0.254031	1.43516	-0.885725	-0.210276	0.210276
Rdh10	retinol dehydrogenase 10 (all-trans)	412.404	506.594	475.595	405.284	290.615	359.65	434.769	603.165	408.587	515.902	631.347	280.807	0.027311	0.0768865	0.276742	0.790362	412.085	406.639	-0.191257	0.630662	0.376117	-0.259842	-1.53609	-0.725745	0.0176993	1.34358	-0.227901	0.704406	1.53233	-1.66396	-0.284359	0.284359
Stau2	staufen double-stranded RNA binding protein 2	280.9	222.453	293.082	287.29	297.996	139.864	275.582	134.037	237.043	303.525	206.724	259.127	-0.0111251	0.0720907	0.616791	0.918994	252.711	190.074	0.606027	-0.255918	0.766909	0.691119	0.83025	-1.84778	0.533983	-1.98493	-0.0250307	0.900489	-0.518731	0.30361	0.131768	-0.131768
Ube2w	ubiquitin-conjugating enzyme E2W (putative)	291.635	389.76	379.416	342.867	393.023	356.796	355.176	268.073	343.868	370.975	446.173	320.037	-0.00704619	0.0660831	0.822304	0.966468	369.506	291.52	-1.3627	0.745606	0.546125	-0.198033	0.807587	0.0931722	0.0598059	-1.95639	-0.176773	0.379873	1.75939	-0.697667	0.105294	-0.105294
Eloc	elongin C	783.658	715.027	736.87	918.302	682.716	1007.59	835.305	1129.74	734.521	815.781	878.777	799.061	0.0244748	0.0700558	0.453971	0.86651	815.968	726.317	-0.373678	-0.98606	-0.785538	0.696466	-1.29317	1.32854	0.0555229	2.11332	-0.80684	-0.103776	0.39823	-0.243015	-0.235573	0.235573
Tmem70	transmembrane protein 70	626.211	607.539	571.017	685.734	642.122	490.951	681.253	525.376	626.916	619.811	616.98	690.661	0.0163419	0.0620278	0.652072	0.927274	613.103	513.293	0.210143	-0.0819419	-0.677373	1.0915	0.452919	-2.11161	1.02762	-1.47126	0.221018	0.11093	0.0667316	1.16132	-0.18606	0.18606
Ly96	lymphocyte antigen 96	67.9886	92.5329	75.7317	96.6184	56.2779	114.175	61.6208	38.2962	59.2607	64.7156	67.0457	92.9141	-0.0362805	0.0834392	0.122643	0.708589	82.8261	53.6993	-0.198148	0.893192	0.171124	1.05502	-0.812698	1.70063	-0.523015	-1.93817	-0.648916	-0.362541	-0.244971	0.908496	0.468187	-0.468187
Jph1	junctophilin 1	16.1026	14.0201	15.1463	0.85503	8.3033	0	10.2701	7.18053	13.2557	24.6102	24.743	17.5504	0.0114131	0.0755943	0.208027	0.756004	8.09916	14.5585	0.507436	0.33182	0.428434	-1.5639	-0.239442	-2.19707	-0.0243289	-0.374468	0.26382	1.11844	1.12695	0.622314	-0.455454	0.455454
Gdap1	ganglioside-induced differentiation-associated-protein 1	28.6268	20.5629	18.1756	0.85503	30.4454	0	21.3961	16.7546	14.0354	33.725	11.9724	18.5828	0.0026566	0.0744149	0.758162	0.951292	15.2392	15.8455	0.821702	0.376214	0.225869	-1.6904	0.911814	-2.23346	0.426381	0.131129	-0.0632965	1.06669	-0.224904	0.252258	-0.26471	0.26471
Pi15	peptidase inhibitor 15	3.57835	11.2161	7.57317	0.85503	27.6777	5.70873	5.13507	7.18053	5.45822	4.55744	2.39449	46.457	0.00237518	0.0746075	0.717355	0.943433	9.6943	11.0083	-0.597845	0.319941	-0.0534169	-1.21639	1.48242	-0.282077	-0.360066	-0.0988896	-0.31561	-0.443286	-0.817408	2.38263	-0.0578954	0.0578954
Crispld1	cysteine-rich secretory protein LCCL domain containing 1	8.94587	10.2814	3.78659	3.42012	23.9873	8.56309	8.55845	0	1.55949	10.0264	3.19265	2.06476	-0.0113352	0.0757827	0.115457	0.698559	9.76617	2.80532	0.508053	0.67879	-0.328722	-0.406665	1.99099	0.45667	0.456039	-1.91129	-0.893256	0.647132	-0.457209	-0.740523	0.483185	-0.483185
Pkhd1	polycystic kidney and hepatic disease 1	48.3077	52.3419	46.1964	33.3462	53.5101	19.9806	42.7923	15.5578	34.3088	38.2825	36.7155	32.0037	-0.0256737	0.0784816	0.190313	0.744247	41.3612	26.1404	0.846332	1.10849	0.703687	-0.264392	1.18204	-1.54449	0.465006	-2.07297	-0.184828	0.130295	0.0084672	-0.377633	0.33861	-0.33861
Mcm3	minichromosome maintenance complex component 3	578.798	547.72	533.151	426.66	404.094	274.019	559.723	548.114	885.012	669.943	733.511	359.268	0.0503067	0.0952117	0.0590016	0.584887	457.561	532.65	0.326161	0.151452	0.0664886	-0.625487	-0.791286	-1.93806	0.219951	0.153721	1.70171	0.793928	1.08716	-1.14574	-0.468456	0.468456
Paqr8	progestin and adipoQ receptor family member VIII	1538.69	1092.64	1042.07	1635.67	1140.32	1809.67	1062.96	671.38	728.283	772.941	904.318	1039.61	-0.552563	0.205193	0.000257756	0.0405793	1297.22	685.996	1.15664	0.059617	-0.0905569	1.35448	0.195367	1.68281	-0.0277051	-1.45955	-1.20988	-1.0261	-0.537085	-0.0980449	0.726393	-0.726393
Efhc1	EF-hand domain (C-terminal) containing 1	21.4701	15.8895	15.1463	23.0858	21.2195	57.0873	12.8377	16.7546	8.57721	11.8493	14.3669	26.8418	-0.0225649	0.078631	0.094646	0.677668	24.211	13.0612	0.23851	-0.323126	-0.4057	0.38546	0.215173	2.64545	-0.677298	-0.229621	-1.25846	-0.801615	-0.494711	0.705938	0.459294	-0.459294
Tram2	translocating chain-associating membrane protein 2	23.2593	31.779	28.0207	8.5503	34.1358	19.9806	15.4052	11.9676	31.1898	35.548	19.9541	16.5181	-0.00543355	0.0738325	0.688828	0.937908	22.9786	19.1953	0.131141	0.941361	0.601669	-1.82422	1.14252	-0.225563	-0.782888	-1.26456	0.889718	1.25915	-0.228574	-0.639747	0.127817	-0.127817
Tmem14a	transmembrane protein 14A	55.4644	66.362	64.372	36.7663	37.8261	28.5436	55.6299	70.6086	45.2253	61.9811	44.6971	34.0685	0.0056064	0.0723575	0.777518	0.953936	48.25	42.7644	0.439	1.10578	0.989582	-0.930444	-0.842714	-1.66849	0.44973	1.34635	-0.267924	0.846866	-0.306967	-1.16078	-0.151214	0.151214
Gsta3	glutathione S-transferase, alpha 3	373.043	360.785	548.298	415.544	392.1	185.534	300.402	203.448	491.24	514.079	378.329	539.934	0.00611665	0.0725569	0.749595	0.948679	367.11	354.506	-0.0179323	-0.114435	1.12634	0.296897	0.126855	-1.92387	-0.634691	-1.68695	0.794232	0.931069	0.0228538	1.07963	-0.0843581	0.0843581
Gm4956	predicted gene 4956	18.7863	10.2814	12.1171	0	10.1485	2.85436	13.6935	33.5092	21.0531	14.5838	7.98163	8.25903	0.01066	0.0754937	0.209131	0.757537	8.18248	14.2329	0.718758	-0.046033	0.141841	-2.2944	-0.060312	-1.10047	0.291317	1.67313	0.888228	0.37164	-0.308664	-0.275034	-0.440103	0.440103
Kcnq5	potassium voltage-gated channel, subfamily Q, member 5	30.4159	22.4322	12.8744	0	29.5228	0	26.5312	20.3448	23.3924	37.371	33.5228	34.0685	0.00999311	0.0754057	0.216742	0.761924	15.2268	24.7849	0.57344	0.222322	-0.308592	-2.03539	0.537031	-2.03539	0.4102	0.11913	0.267973	0.837649	0.695447	0.71618	-0.507763	0.507763
Rims1	regulating synaptic membrane exocytosis 1	377.516	371.066	200.689	7.69527	429.004	14.2718	344.05	336.288	256.536	311.729	161.229	413.984	0.00361806	0.074616	0.620989	0.920268	227.796	246.628	0.631717	0.611824	-0.0612888	-2.13568	0.78084	-1.92123	0.525153	0.499189	0.198549	0.413566	-0.281651	0.739009	-0.348969	0.348969
Gm53541	predicted gene, 53541	31.3105	29.9096	49.2256	29.926	39.6713	51.3786	37.6572	43.0832	21.0531	29.1676	27.9357	37.1656	-0.0172598	0.0746418	0.391583	0.838681	39.6281	26.398	-0.424357	-0.593297	1.42544	-0.591292	0.501674	1.61797	0.290115	0.845742	-1.78546	-0.68465	-0.839335	0.237461	0.322688	-0.322688
Ogfrl1	opioid growth factor receptor-like 1	141.345	210.302	149.191	38.4763	151.305	51.3786	132.656	235.761	151.271	158.599	240.247	203.379	0.0250873	0.0794376	0.10618	0.687395	122.218	164.88	-0.0342622	0.782776	0.0722766	-2.13052	0.100251	-1.74304	-0.157458	1.03146	0.0998056	0.194626	1.07304	0.711037	-0.492085	0.492085
B3gat2	beta-1,3-glucuronyltransferase 2	9.84045	6.54273	10.6024	11.1154	8.3033	11.4175	15.4052	14.3611	7.01771	9.11487	5.58714	23.7447	0.0103281	0.0748492	0.398662	0.841005	10.5644	9.97264	-0.178859	-1.03138	-0.0045044	0.109135	-0.553799	0.174752	0.965906	0.770665	-0.89652	-0.351667	-1.31907	2.31535	-0.247442	0.247442
Smap1	small ArfGAP 1	1289.1	899.158	904.237	1237.23	1002.85	1869.61	834.449	706.086	914.642	781.145	743.887	1120.13	-0.11841	0.248267	0.012582	0.350391	1124.59	710.962	0.958369	-0.340586	-0.320514	0.80885	0.049815	2.32551	-0.60596	-1.19374	-0.279714	-0.839226	-1.01111	0.448307	0.580241	-0.580241
Sdhaf4	succinate dehydrogenase complex assembly factor 4	243.328	186.935	190.087	269.334	179.905	351.087	221.664	325.518	207.412	185.943	209.917	166.213	-0.0106993	0.0716256	0.646619	0.925853	233.169	182.499	0.362252	-0.717795	-0.651107	0.793692	-0.86976	1.95692	-0.0265305	1.6199	-0.299123	-0.738962	-0.250172	-1.17931	0.1457	-0.1457
Fam135a	family with sequence similarity 135, member A	896.376	924.395	1048.13	1155.15	1168	924.814	1044.13	546.917	859.28	947.947	731.915	995.213	-0.0531459	0.0902709	0.116507	0.699	1044.1	680.203	-0.133058	0.0162566	0.62899	1.10663	1.16116	0.0184609	0.610282	-2.47785	-0.337542	0.138554	-1.10757	0.375683	0.466406	-0.466406
Col19a1	collagen, type XIX, alpha 1	18.7863	34.583	18.9329	0	30.4454	0	59.0533	82.5761	35.0886	38.2825	13.5688	27.8742	0.012442	0.0760599	0.0843289	0.650924	23.8358	32.9004	-0.153821	0.411691	-0.147519	-1.83526	0.281202	-1.83526	1.03773	1.49743	0.426991	0.520748	-0.398753	0.194822	-0.546495	0.546495
Lmbrd1	LMBR1 domain containing 1	2087.07	1894.59	1623.69	2031.55	1998.33	2232.11	2217.49	1619.21	2068.67	2076.37	1996.2	1938.81	-0.00929497	0.0612185	0.934266	0.987486	1999.63	1616.54	0.546391	-0.393827	-1.88598	0.284073	0.123771	1.20111	1.13702	-1.9126	0.460188	0.496354	0.113444	-0.16994	-0.0207436	0.0207436
Adgrb3	adhesion G protein-coupled receptor B3	13.4188	21.4975	9.08781	0.85503	12.9162	0	17.9727	5.98378	9.35695	17.3183	8.77979	16.5181	0.00468215	0.0745384	0.595126	0.914041	10.3882	9.66025	0.437007	1.11841	-0.0253205	-1.5475	0.387937	-2.22951	0.842361	-0.435127	0.00645713	0.787882	-0.0623039	0.71971	-0.30983	0.30983
Phf3	PHD finger protein 3	1190.69	1180.5	1207.16	1051.69	1253.8	1144.6	1113.45	856.877	1104.12	1074.64	1213.21	1256.4	-0.0314009	0.0654302	0.397492	0.841005	1158.53	917.537	0.483226	0.400634	0.615195	-0.704562	0.979868	0.104506	-0.159605	-2.64362	-0.240111	-0.498599	0.663196	0.999875	0.313145	-0.313145
Ptp4a1	protein tyrosine phosphatase 4a1	2295.51	1831.03	1551.74	2739.52	1946.66	4686.87	2534.16	2389.92	1748.19	1800.19	1989.82	2467.39	-0.0183065	0.0746793	0.383108	0.834373	2548.33	1732.58	0.0926466	-0.677965	-1.23789	0.699284	-0.46984	2.55736	0.431583	0.230646	-0.834988	-0.735615	-0.3952	0.33998	0.160599	-0.160599
Gm53209	predicted gene, 53209	7.15669	16.8242	1.51463	3.42012	4.61294	14.2718	9.4143	7.18053	10.9164	3.64595	11.1743	7.22665	0.00217944	0.074312	0.811967	0.96364	8.343	6.69101	-0.0599994	1.60914	-1.79053	-1.04566	-0.688174	1.23452	0.404655	-0.0547185	0.681701	-0.973578	0.727167	-0.0445296	-0.12345	0.12345
Gm28644	predicted gene 28644	7.15669	3.7387	1.51463	16.2456	11.9937	11.4175	6.84676	5.98378	10.9164	4.55744	3.99081	22.7123	0.00133613	0.074356	0.877368	0.978795	8.62613	8.02702	-0.149954	-0.905845	-1.62863	1.20616	0.643029	0.558858	-0.209342	-0.382502	0.483803	-0.699949	-0.840176	1.92454	-0.0460631	0.0460631
Prim2	DNA primase, p58 subunit	134.188	113.096	143.133	91.4882	107.943	19.9806	88.152	88.5599	175.443	107.556	125.312	119.756	0.0093343	0.0737991	0.568674	0.906247	93.9654	102.773	0.599688	0.197624	0.756334	-0.273989	0.0913196	-2.79102	-0.353503	-0.343673	1.26752	0.0831844	0.436487	0.330029	-0.236675	0.236675
Rab23	RAB23, member RAS oncogene family	118.98	157.026	139.346	120.559	142.079	71.3591	189.998	238.154	185.58	188.678	156.44	155.889	0.396492	0.215285	0.00218616	0.147816	136.728	154.19	-0.783729	0.133651	-0.269542	-0.741671	-0.204835	-2.29186	0.801941	1.63159	0.717835	0.776978	0.120852	0.108785	-0.692997	0.692997
Bag2	BCL2-associated athanogene 2	182.496	168.242	79.5183	28.216	220.499	17.1262	198.556	224.99	204.293	154.041	69.4401	208.541	0.0127223	0.0756532	0.240694	0.773677	118.693	143.553	0.530108	0.408171	-0.59958	-1.63484	0.822498	-1.99798	0.658993	0.854365	0.703066	0.278609	-0.758477	0.73507	-0.411938	0.411938
Zfp451	zinc finger protein 451	133.293	199.086	189.329	133.385	191.898	159.844	154.908	134.037	175.443	204.173	203.531	187.893	0.0126513	0.0694968	0.657629	0.928861	171.408	150.848	-1.42804	0.938681	0.629789	-1.42421	0.712306	-0.385058	-0.568636	-1.39684	0.168146	1.09507	1.07552	0.583275	-0.159422	0.159422
Dst	dystonin	5622.48	4805.17	4983.9	3379.93	4298.34	4238.73	6008.03	2837.51	4417.26	5569.19	3789.68	4798.5	0.000528435	0.0695652	0.979769	0.995424	4619.02	3568.69	1.05205	0.331652	0.498999	-1.27513	-0.178489	-0.242336	1.3567	-2.06966	-0.0536729	1.00833	-0.753737	0.325286	0.0311248	-0.0311248
Gm3052	predicted gene 3052	18.7863	12.1508	15.9037	20.5207	14.7614	14.2718	26.5312	20.3448	14.0354	29.1676	32.7247	9.29141	0.0189754	0.0767358	0.216092	0.761699	17.3566	17.5972	0.0587451	-1.00657	-0.3736	0.301326	-0.556754	-0.637617	1.06279	0.277263	-0.677201	1.36551	1.74978	-1.56368	-0.369078	0.369078
Gm37233	predicted gene, 37233	35.7835	30.8443	35.5939	6.84024	30.4454	25.6893	30.8104	22.7384	30.4101	50.1318	43.1008	38.198	0.0157255	0.0756751	0.296098	0.79923	26.7039	30.7658	0.410213	0.0347937	0.396391	-2.65986	0.00297984	-0.39659	0.0321006	-0.666234	0.000150023	1.35002	0.913444	0.582586	-0.368679	0.368679
Ccdc115	coiled-coil domain containing 115	257.641	248.624	323.374	304.391	223.266	268.31	367.158	384.159	342.308	358.215	365.558	306.616	0.301297	0.132793	0.00115285	0.100235	289.187	292.86	-1.01433	-1.2097	0.261728	-0.0828853	-1.79149	-0.790218	0.995893	1.26101	0.588933	0.852202	0.97042	-0.041565	-0.77115	0.77115
Imp4	IMP4, U3 small nucleolar ribonucleoprotein	642.313	645.861	686.129	639.562	591.379	659.358	732.603	761.137	701.771	701.845	705.576	659.69	0.0983788	0.0672549	0.0376293	0.534656	659.149	588.353	-0.738807	-0.659218	0.217395	-0.800792	-1.92734	-0.36001	1.17279	1.73232	0.545363	0.546898	0.624125	-0.352726	-0.711462	0.711462
Ptpn18	protein tyrosine phosphatase, non-receptor type 18	614.581	660.816	659.623	756.701	607.986	1775.41	585.398	1214.71	569.994	572.414	814.924	500.704	-0.0141853	0.0746281	0.421166	0.852316	840.99	612.121	-0.451437	-0.257928	-0.262763	0.107058	-0.480102	2.48557	-0.580442	1.41241	-0.650878	-0.639701	0.308546	-0.99033	0.190066	-0.190066
Gm28417	predicted gene 28417	26.8376	13.0855	32.5646	44.4615	37.8261	19.9806	43.6481	33.5092	10.9164	33.725	35.9173	34.0685	0.00420371	0.073571	0.770947	0.953361	31.9277	24.6901	-0.210702	-1.66827	0.266068	1.11757	0.662358	-0.866088	1.06409	0.33986	-1.96702	0.356553	0.522612	0.382983	-0.116512	0.116512
Fam168b	family with sequence similarity 168, member B	2560.31	2818.98	2509.75	2441.11	2653.36	2931.43	2775.51	2428.22	2713.52	2790.06	2780	2489.07	0.00447771	0.0521624	0.906443	0.985383	2688.36	2200.14	-0.560734	0.960104	-0.875367	-1.31253	0.00292286	1.57927	0.714239	-1.39597	0.35712	0.796976	0.739829	-1.00587	-0.0343883	0.0343883
Plekhb2	pleckstrin homology domain containing, family B (evectins) member 2	11664.5	9566.41	8009.39	13511.2	10226	20645.6	11317.7	12318.2	8992.03	9404.73	7945.71	10772.9	-0.0380984	0.0836785	0.203407	0.753824	12212.7	8238.92	0.287259	-0.47177	-1.15075	0.850463	-0.216681	2.47767	0.171653	0.496159	-0.708551	-0.536964	-1.18123	-0.0172578	0.296032	-0.296032
Hs6st1	heparan sulfate 6-O-sulfotransferase 1	1567.32	1510.44	1603.24	1823.78	1786.13	2591.76	1690.29	1803.51	1667.88	1769.2	1485.38	1924.35	-0.0157188	0.067777	0.618082	0.919823	1834.27	1441.72	-0.746321	-0.995141	-0.593574	0.277913	0.136563	2.67515	-0.236602	0.202168	-0.326815	0.0720437	-1.1076	0.642211	0.125765	-0.125765
Gm53548	predicted gene, 53548	44.7293	49.5378	50.7403	38.4763	36.9035	108.466	59.9092	50.2637	28.0709	45.5744	39.9081	78.4608	-0.00383044	0.0730524	0.812751	0.963704	57.3388	40.379	-0.315372	-0.0489561	0.0151362	-0.689472	-0.789258	2.35132	0.475079	-0.0101487	-1.40281	-0.267317	-0.600738	1.28253	0.087233	-0.087233
Gm33280	predicted gene, 33280	4.47293	11.2161	10.6024	15.3905	10.1485	28.5436	5.99092	14.3611	10.1367	10.0264	8.77979	8.25903	-0.0102792	0.0748512	0.392615	0.838872	13.6487	8.59211	-1.48052	0.0693618	-0.0461318	0.777948	-0.133878	2.4882	-1.0596	0.61398	-0.136182	-0.157835	-0.411815	-0.523534	0.279164	-0.279164
Uggt1	UDP-glucose glycoprotein glucosyltransferase 1	1821.38	1600.17	1736.53	1281.69	1484.45	856.309	1585.88	1145.3	1777.04	1809.3	1680.13	1470.11	0.015321	0.071241	0.564761	0.90495	1424.17	1313.65	0.902863	0.317989	0.68702	-0.676493	-0.0195775	-2.45188	0.277606	-1.17632	0.791311	0.872741	0.537887	-0.0631378	-0.206681	0.206681
Neurl3	neuralized E3 ubiquitin protein ligase 3	4373.63	3885.45	3276.15	5041.25	3219.83	7763.87	4957.05	6991.45	4230.12	4108.07	4342.8	5185.64	0.0127828	0.0725	0.615106	0.918716	4690.6	4143.02	-0.210221	-0.655206	-1.2947	0.325066	-1.35958	1.95855	0.261538	1.56139	-0.335753	-0.445848	-0.236845	0.431606	-0.206015	0.206015
Arid5a	AT-rich interaction domain 5A	84.0911	132.724	165.095	47.8817	53.5101	134.155	85.5845	174.726	151.271	82.9454	262.595	171.375	0.0242939	0.0791305	0.108098	0.688187	103.158	140.49	-0.662309	0.222245	0.686607	-1.5872	-1.41919	0.244457	-0.630422	0.811413	0.497444	-0.687035	1.7554	0.768592	-0.419232	0.419232
Kansl3	KAT8 regulatory NSL complex subunit 3	1481.44	1561.84	1605.51	2057.2	1674.5	2528.97	1616.69	1507.91	1395.75	1686.25	1394.39	1509.34	-0.077372	0.108404	0.0695786	0.621797	1840.79	1248.93	-0.610858	-0.303336	-0.1426	1.31056	0.102992	2.53059	-0.102126	-0.507875	-0.956604	0.143866	-0.962233	-0.502379	0.481225	-0.481225
Lman2l	lectin, mannose-binding 2-like	282.689	300.966	248.4	304.391	269.396	719.3	326.077	418.865	264.334	267.977	359.971	182.731	-0.0137819	0.0741515	0.457426	0.868128	361.422	248.977	-0.292142	-0.111111	-0.659442	-0.0782057	-0.429978	2.57999	0.123265	0.874617	-0.483931	-0.445014	0.416657	-1.4947	0.168185	-0.168185
Cnnm4	cyclin M4	9657.06	8350.4	7647.39	9268.52	8040.36	8902.76	10449	8299.5	8481.3	9669.97	8669.64	6166.4	0.00306542	0.0646718	0.978227	0.995363	8776.41	6881.13	0.88485	-0.186305	-0.833602	0.582149	-0.464848	0.28547	1.4661	-0.231319	-0.0717653	0.894697	0.0900017	-2.41543	0.0446188	-0.0446188
Cnnm3	cyclin M3	344.416	367.328	373.357	301.825	362.577	296.854	394.545	283.631	309.559	413.815	357.577	208.541	-0.00861915	0.0689917	0.727761	0.944384	349.414	262.186	0.227128	0.582389	0.672745	-0.489874	0.510311	-0.57899	0.980641	-0.822175	-0.353642	1.24859	0.433564	-2.41068	0.153952	-0.153952
Ankrd23	ankyrin repeat domain 23	19.6809	28.975	49.2256	30.7811	27.6777	14.2718	42.7923	34.7059	25.7316	41.9284	35.1192	55.7485	0.0245478	0.078404	0.17565	0.737169	32.2872	32.2097	-1.23639	-0.318592	1.20487	-0.160888	-0.435417	-1.88833	0.770553	0.164084	-0.616733	0.709259	0.197012	1.61058	-0.472459	0.472459
Ankrd39	ankyrin repeat domain 39	20.5755	54.2112	37.1085	39.3314	41.5165	45.6698	50.4949	34.7059	47.5645	33.725	58.2659	51.6189	0.0180121	0.0748976	0.374593	0.832114	44.7221	37.6497	-2.33245	0.999775	-0.462095	-0.251549	-0.0514427	0.311958	0.709465	-0.69832	0.471009	-0.797545	1.30254	0.798647	-0.297633	0.297633
Sema4c	sema domain, immunoglobulin domain (Ig), transmembrane domain (TM) and short cytoplasmic domain, (semaphorin) 4C	83.1966	125.247	124.2	52.1568	96.8718	31.398	124.953	84.9697	134.116	128.52	126.908	129.047	0.0343686	0.0836388	0.090223	0.665167	92.4711	100.599	-0.416313	0.611691	0.589345	-1.43395	-0.0486647	-2.35629	0.605444	-0.366422	0.795834	0.680717	0.646886	0.691724	-0.509031	0.509031
Cox5b	cytochrome c oxidase subunit 5B	8630.08	7760.61	6846.15	10104.7	6900.04	9136.82	7752.24	11776.1	6472.67	6932.77	6993.5	6876.67	-0.0118451	0.0695781	0.649627	0.926853	8083.44	6508.61	0.487038	-0.0846959	-0.758947	1.33733	-0.716805	0.794466	-0.0905027	2.16334	-1.06034	-0.691367	-0.644488	-0.735036	0.176398	-0.176398
Actr1b	ARP1 actin-related protein 1B, centractin beta	2854.63	2863.85	2717.25	3208.07	3301.94	3488.03	2940.68	2418.64	2623.85	2590.45	2305.89	2915.44	-0.134084	0.105709	0.0229775	0.445934	3086.64	2142.36	0.0614942	0.0876302	-0.337911	1.00879	1.24325	1.68936	0.302273	-1.27855	-0.620883	-0.724442	-1.66336	0.232357	0.625434	-0.625434
Zap70	zeta-chain (TCR) associated protein kinase	32.2051	77.5781	68.1586	30.7811	17.5292	34.2524	19.6844	65.8216	93.5695	51.0433	122.917	60.9103	0.0183386	0.0771393	0.139662	0.710326	41.3306	65.7133	-0.715405	0.767335	0.517948	-0.778787	-1.47335	-0.627102	-1.34393	0.452607	1.14783	0.000249951	1.74237	0.31022	-0.384893	0.384893
Tmem131	transmembrane protein 131	2019.08	2017.03	2027.34	2039.25	2485.45	1555.63	1970.16	971.766	2520.14	1998.89	1828.59	3351.1	0.00516254	0.0716652	0.810892	0.963525	2015.81	1778.42	0.0448074	0.0413434	0.0587157	0.0786789	0.755487	-0.839432	-0.0387563	-2.40699	0.803045	0.0105629	-0.292307	1.78485	0.0232668	-0.0232668
Vwa3b	von Willebrand factor A domain containing 3B	34.8889	16.8242	14.389	23.9408	15.684	54.2329	20.5403	17.9513	19.4936	12.7608	22.3486	29.939	-0.0111831	0.0746463	0.425937	0.855324	24.2685	17.0804	1.10534	-0.609902	-0.911199	0.152559	-0.747782	2.42285	-0.193197	-0.478552	-0.306004	-1.12844	-0.00563762	0.699965	0.23531	-0.23531
Cnga3	cyclic nucleotide gated channel alpha 3	18.7863	21.4975	7.57317	0.85503	16.6066	0	20.5403	16.7546	8.57721	6.38041	3.99081	10.3238	-0.000221453	0.0744206	0.974891	0.994374	11.1788	7.6711	0.900543	1.09837	-0.157997	-1.41503	0.729676	-2.05802	1.03021	0.741654	-0.0380796	-0.311849	-0.673534	0.154055	-0.150409	0.150409
Inpp4a	inositol polyphosphate-4-phosphatase, type I	254.957	286.011	265.061	184.686	316.448	214.077	271.303	227.384	228.466	238.81	254.614	259.127	-0.0102189	0.0669763	0.741499	0.947913	256.264	201.398	0.189445	1.02006	0.468368	-2.04306	1.7649	-1.03913	0.636374	-0.620047	-0.586836	-0.275511	0.17981	0.305629	0.0600968	-0.0600968
Coa5	cytochrome C oxidase assembly factor 5	3378.85	2688.13	2725.58	3885.25	3170.94	3570.81	2927.85	2917.69	3047.25	3004.26	2988.32	3218.96	-0.0355648	0.0674595	0.33707	0.817265	3161.43	2529.41	0.771271	-1.35693	-1.22851	2.07627	0.179083	1.28717	-0.563395	-0.595707	-0.191483	-0.323708	-0.373216	0.319154	0.288059	-0.288059
Unc50	unc-50 homolog	873.117	780.454	761.861	878.115	774.052	850.601	766.837	704.889	625.356	750.154	733.511	625.622	-0.15633	0.0954326	0.0105946	0.324578	801.987	573.229	1.29691	0.280733	0.0635349	1.34886	0.206482	1.05948	0.122135	-0.633555	-1.69772	-0.0757263	-0.277161	-1.69397	0.709332	-0.709332
Mgat4a	mannoside acetylglucosaminyltransferase 4, isoenzyme A	2402.86	2543.25	2293.91	2316.28	2404.27	2700.23	3315.54	3153.45	2735.35	3414.43	2900.52	3513.18	0.339826	0.0891146	8.20863e-06	0.00413689	2595.58	2619.55	-0.926444	-0.563515	-1.22254	-1.16067	-0.922708	-0.180085	1.13865	0.816056	-0.0972743	1.32797	0.278815	1.51175	-0.829328	0.829328
Cracdl	capping protein inhibiting regulator of actin like	408.826	377.609	462.721	530.118	500.043	553.747	304.681	301.582	407.807	396.497	265.788	516.189	-0.0756646	0.120558	0.0416189	0.540846	454.82	314.631	-0.00871121	-0.338526	0.51261	1.09439	0.843348	1.2829	-1.21022	-1.251	-0.0191291	-0.136295	-1.7491	0.979733	0.564335	-0.564335
Tsga10	testis specific 10	110.034	80.3821	52.2549	78.6627	71.9619	54.2329	89.0079	26.3286	68.6176	98.4406	63.0548	32.0037	-0.0117466	0.074359	0.462386	0.869371	71.0837	48.0723	1.40095	0.520717	-0.546569	0.463268	0.231036	-0.460831	0.797054	-1.92379	0.109757	1.07904	-0.10083	-1.56981	0.268096	-0.268096
Lipt1	lipoyltransferase 1	29.5214	57.0152	58.3134	79.5178	51.665	71.3591	41.9364	59.8378	49.9037	47.3973	51.0824	40.2628	-0.0215852	0.0757362	0.317636	0.807295	59.9678	41.4104	-1.97418	0.350756	0.441137	1.7621	-0.0361432	1.28489	-0.809274	0.545641	-0.168982	-0.36315	-0.079765	-0.953035	0.304761	-0.304761
Mitd1	MIT, microtubule interacting and transport, domain containing 1	205.755	226.192	205.233	237.698	202.047	254.038	232.79	175.923	218.329	200.527	209.917	214.735	-0.0234566	0.0647814	0.514764	0.888054	226.333	169.901	-0.437196	0.556458	-0.463576	1.08485	-0.625759	1.80092	0.862015	-2.03672	0.182925	-0.703824	-0.228711	0.00861589	0.319283	-0.319283
Mrpl30	mitochondrial ribosomal protein L30	1104.81	922.525	937.559	1091.02	849.704	881.999	959.402	1229.07	891.25	996.256	889.951	867.198	0.00241773	0.0631635	0.944146	0.989685	940.368	812.288	1.20317	-0.371285	-0.230924	1.09285	-1.08271	-0.760509	-0.0306653	2.14216	-0.670223	0.297771	-0.682842	-0.906797	-0.0249011	0.0249011
Txndc9	thioredoxin domain containing 9	1115.55	1074.88	964.065	1301.36	1016.69	1153.16	1273.5	1029.21	973.903	1135.71	1167.71	1021.02	-0.00125898	0.0608015	0.97109	0.993864	1130.61	887.926	0.16519	-0.213497	-1.31769	1.74483	-0.779269	0.504033	1.52213	-0.655042	-1.215	0.348147	0.632309	-0.736136	0.0172647	-0.0172647
Eif5b	eukaryotic translation initiation factor 5B	1929.62	1989.93	1762.28	1905.86	1786.13	3231.14	1874.3	2265.46	1752.87	1843.03	1973.06	1639.42	-0.0270926	0.0735184	0.359107	0.826105	2091.61	1578.97	-0.103465	0.0700713	-0.613888	-0.173286	-0.538352	2.82591	-0.267328	0.803435	-0.64395	-0.362029	0.0220466	-1.01917	0.244499	-0.244499
Rev1	REV1, DNA directed polymerase	102.877	137.397	146.92	101.749	140.233	82.7766	150.629	105.315	152.83	167.714	140.477	128.015	0.0384273	0.0809588	0.196874	0.747882	126.617	115.731	-1.01249	0.345402	0.675492	-1.06206	0.44544	-1.95874	0.799777	-0.906758	0.872465	1.34427	0.453946	0.00326414	-0.427828	0.427828
Aff3	AF4/FMR2 family, member 3	27.7322	196.282	122.685	9.40533	29.5228	8.56309	18.8286	78.9859	201.174	41.9284	301.705	99.1084	0.00879372	0.0752638	0.227385	0.766459	64.2145	120.485	-0.680402	1.14009	0.59645	-1.2289	-0.639938	-1.26487	-0.907981	0.147271	1.17028	-0.392674	1.68944	0.371238	-0.346262	0.346262
Gm16150	predicted gene 16150	0.894587	7.47741	8.33049	0	0.922589	0	4.27923	20.3448	9.35695	1.82297	13.5688	0	0.00628698	0.0750807	0.200908	0.751397	3.50162	7.51664	-0.586165	0.584462	0.682477	-1.21184	-0.576467	-1.21184	0.151638	1.7127	0.793656	-0.319575	1.19279	-1.21184	-0.386561	0.386561
Lonrf2	LON peptidase N-terminal domain and ring finger 2	18.7863	30.8443	9.84512	0	33.2132	0	40.2247	40.6897	27.2911	49.2203	9.57795	10.3238	0.00790102	0.0751496	0.253231	0.77986	19.0212	22.8518	0.0909334	0.592556	-0.416395	-1.7916	0.676908	-1.7916	0.907466	0.921872	0.45863	1.17009	-0.434809	-0.384057	-0.439866	0.439866
Chst10	carbohydrate sulfotransferase 10	8.05128	28.975	24.2342	1.71006	22.1421	0	13.6935	29.9189	45.2253	19.1412	65.4493	7.22665	0.0112314	0.07572	0.142513	0.713253	15.1258	27.8288	-0.58533	0.549667	0.349884	-1.29447	0.254625	-1.90827	-0.192955	0.587143	1.11683	0.108683	1.66802	-0.653829	-0.438982	0.438982
Pdcl3	phosducin-like 3	1121.81	929.068	851.982	1013.21	889.375	1044.7	955.123	1297.28	883.452	935.186	919.483	982.825	0.00820495	0.0639394	0.799774	0.960219	947.243	836.373	1.1583	-0.445092	-1.17481	0.289818	-0.813516	0.550261	-0.211114	2.40704	-0.869798	-0.389608	-0.5327	0.0312197	-0.072506	0.072506
Npas2	neuronal PAS domain protein 2	300.581	232.734	217.35	346.287	216.808	659.358	123.242	90.9534	128.658	84.7683	103.761	292.163	-0.992999	0.419596	0.000497719	0.0584651	299.297	116.552	0.668015	0.236339	0.124482	0.915247	0.12043	2.1027	-0.739319	-1.15092	-0.678078	-1.24101	-0.97698	0.619095	0.694535	-0.694535
Rpl31	ribosomal protein L31	4708.21	5239.79	4885.45	4895.04	4036.33	5252.03	4505.17	6950.76	4666	4912.92	5712.45	4587.89	0.0298852	0.0704756	0.387943	0.836834	4802.3	4471.67	-0.418749	0.365	-0.148145	-0.133779	-1.54446	0.382105	-0.74134	2.4407	-0.48467	-0.107083	0.99864	-0.608217	-0.249672	0.249672
Tbc1d8	TBC1 domain family, member 8	161.92	269.187	272.634	128.254	198.357	142.718	137.791	207.039	204.293	187.766	261.797	275.645	0.00997391	0.0723301	0.642894	0.925197	191.49	189.425	-0.718867	1.13503	1.18393	-1.49854	-0.00274468	-1.14694	-1.26364	0.152637	0.104067	-0.199634	1.02848	1.22622	-0.174688	0.174688
Cnot11	CCR4-NOT transcription complex, subunit 11	449.977	455.187	477.867	519.858	493.585	462.407	525.489	443.996	444.455	484.911	437.393	517.222	-0.00224861	0.0565583	0.951103	0.990154	489.066	387.996	-0.814492	-0.64286	0.084804	1.35537	0.571512	-0.407837	1.51879	-1.01366	-0.998298	0.304643	-1.23629	1.27832	0.024416	-0.024416
Rnf149	ring finger protein 149	936.632	964.586	822.447	952.503	945.653	764.97	1015.89	710.873	770.389	947.035	932.254	826.935	-0.0160265	0.0639395	0.642009	0.925105	911.008	697.912	0.569816	0.8287	-0.568055	0.717668	0.65414	-1.19717	1.28615	-1.83018	-1.13604	0.666992	0.528617	-0.52064	0.167516	-0.167516
Creg2	cellular repressor of E1A-stimulated genes 2	9.84045	16.8242	7.57317	0.85503	7.38071	0	18.8286	3.59027	6.23797	34.6365	2.39449	11.3562	0.00709066	0.0750192	0.310276	0.805514	8.57695	9.70375	0.248003	0.8487	0.00501016	-1.16652	-0.0172844	-1.76578	0.994536	-0.541405	-0.156406	1.92158	-0.764602	0.394167	-0.307978	0.307978
Map4k4	mitogen-activated protein kinase kinase kinase kinase 4	557.327	737.459	776.25	452.311	590.457	782.096	563.146	580.427	743.878	645.333	988.923	775.316	0.021312	0.0730823	0.435326	0.858942	650.287	622.316	-0.862615	0.453795	0.698459	-1.81877	-0.594175	0.734354	-0.814453	-0.673995	0.495077	-0.177911	1.86753	0.692702	-0.231492	0.231492
Il1r2	interleukin 1 receptor, type II	8.94587	33.6483	21.9622	11.1154	11.0711	57.0873	17.1169	17.9513	23.3924	4.55744	42.3026	29.939	-0.000477732	0.0741819	0.958578	0.991905	25.3335	19.6904	-1.02993	0.791194	0.0846037	-0.801095	-0.805519	1.85493	-0.271597	-0.206595	0.181138	-1.60707	1.22502	0.584919	0.015698	-0.015698
Il1r1	interleukin 1 receptor, type I	555.538	487.901	670.226	440.34	583.999	119.883	475.85	161.562	520.87	453.921	464.531	742.28	-0.00085327	0.0733681	0.950271	0.990154	463.033	390.527	0.487978	0.22846	0.869572	0.0262568	0.588849	-2.25186	0.178916	-1.78419	0.35869	0.0858689	0.131368	1.08009	-0.00845766	0.00845766
Il1rl2	interleukin 1 receptor-like 2	23.2593	42.9951	37.8659	23.0858	28.6002	51.3786	41.0806	11.9676	59.2607	31.9021	49.4861	57.8132	0.0127557	0.0748817	0.389123	0.837354	37.501	35.0737	-0.953811	0.399374	0.0909698	-0.968233	-0.5366	0.858344	0.287004	-2.06389	1.24891	-0.300878	0.759037	1.17977	-0.184993	0.184993
Il1rl1	interleukin 1 receptor-like 1	84.0911	85.9902	56.7988	56.432	22.1421	8.56309	148.061	65.8216	221.448	169.537	123.715	68.137	0.848676	0.680894	0.00347145	0.188314	62.9979	108.251	0.0902538	0.120283	-0.402123	-0.409696	-1.3239	-1.94142	0.916551	-0.224928	1.58343	1.13399	0.639571	-0.18202	-0.644433	0.644433
Il18r1	interleukin 18 receptor 1	25.943	27.1056	28.0207	15.3905	25.8325	8.56309	14.5494	29.9189	28.0709	10.9378	49.4861	23.7447	0.00733521	0.0741122	0.58724	0.911513	19.9103	23.6943	0.296562	0.396784	0.473949	-0.760659	0.286901	-1.68417	-0.860429	0.629485	0.478132	-1.32899	1.97264	0.0997951	-0.165105	0.165105
Il18rap	interleukin 18 receptor accessory protein	3.57835	12.1508	14.389	11.9704	4.61294	5.70873	21.3961	20.3448	50.6835	9.11487	35.1192	22.7123	1.13818	0.634661	0.00173034	0.125903	11.7047	23.1855	-1.33561	-0.272013	-0.0704715	-0.289095	-1.16294	-1.00066	0.467857	0.394096	2.00657	-0.580376	1.28524	0.557394	-0.688463	0.688463
Slc9a4	solute carrier family 9 (sodium/hydrogen exchanger), member 4	11.6296	10.2814	10.6024	12.8254	9.22589	2.85436	14.5494	8.37729	13.2557	21.8757	11.9724	9.29141	0.0144029	0.0754612	0.314381	0.80665	10.0565	10.7978	0.150744	-0.142524	-0.0709216	0.395977	-0.386732	-2.35828	0.728739	-0.593993	0.481181	1.94459	0.222376	-0.371156	-0.401957	0.401957
Slc9a2	solute carrier family 9 (sodium/hydrogen exchanger), member 2	13341.9	9529.02	8239.61	13422.3	9549.71	13749.5	12592	11065.2	10468.9	11117.4	9898.01	11399.5	-0.003435	0.0668511	0.85286	0.974907	11180.4	8991.5	1.16433	-0.932448	-1.83657	1.2018	-0.918949	1.35203	0.803656	-0.00189204	-0.346927	0.0274305	-0.696009	0.183552	0.00503154	-0.00503154
Gm37915	predicted gene, 37915	7.15669	7.47741	3.78659	20.5207	7.38071	14.2718	11.126	17.9513	14.8152	17.3183	3.19265	8.25903	0.00551574	0.0744259	0.58842	0.911513	10.7605	10.257	-0.598002	-0.531612	-1.41963	1.44222	-0.55147	0.624775	0.137535	1.12549	0.702827	1.04365	-1.59997	-0.375806	-0.172287	0.172287
Mfsd9	major facilitator superfamily domain containing 9	731.772	689.791	521.034	967.894	907.827	1056.11	757.423	635.477	645.63	654.448	474.907	918.817	-0.0339302	0.0799179	0.20871	0.757063	816.681	554.874	0.0188568	-0.221446	-1.34402	1.17223	0.905833	1.53682	0.159566	-0.552866	-0.489017	-0.43429	-1.70744	0.955775	0.344712	-0.344712
Tmem182	transmembrane protein 182	18.7863	20.5629	28.0207	20.5207	16.6066	19.9806	23.9637	8.37729	19.4936	4.55744	15.1651	24.7771	-0.012622	0.0750889	0.357208	0.82603	21.6092	12.0597	0.153736	0.375064	1.20284	0.369938	-0.134307	0.303734	0.770625	-1.46779	0.243196	-2.34111	-0.33638	0.860452	0.3785	-0.3785
Pou3f3	POU domain, class 3, transcription factor 3	38.4672	28.975	15.9037	0	22.1421	0	23.1078	28.7221	10.1367	31.9021	3.99081	18.5828	0.000988177	0.0745324	0.88791	0.981409	15.0214	15.5559	1.11219	0.747599	0.106927	-1.81921	0.439488	-1.81921	0.486039	0.736992	-0.272392	0.866678	-0.842387	0.257282	-0.205369	0.205369
Mrps9	mitochondrial ribosomal protein S9	898.165	814.103	807.3	875.55	721.464	927.669	633.325	1068.7	705.67	738.305	787.786	691.694	-0.0306146	0.0719871	0.36194	0.828206	796.569	665.355	0.805438	0.132655	0.075443	0.630364	-0.687199	1.0278	-1.56175	2.00735	-0.836505	-0.531252	-0.0911677	-0.971185	0.33075	-0.33075
Tgfbrap1	transforming growth factor, beta receptor associated protein 1	746.085	688.856	774.736	861.87	780.51	847.746	748.009	752.759	776.627	804.843	715.154	693.759	-0.0295287	0.0580871	0.44715	0.86445	783.621	623.852	-0.342095	-1.4682	0.192317	1.7128	0.297829	1.47625	-0.305635	-0.215945	0.226956	0.734729	-0.940549	-1.36846	0.311484	-0.311484
AI597479	expressed sequence AI597479	257.641	250.493	253.701	211.192	315.525	308.271	265.312	183.104	247.959	272.535	292.926	236.415	-0.0168806	0.0687016	0.583436	0.910137	267.416	205.487	0.0480622	-0.137017	-0.0534254	-1.23805	1.40939	1.25074	0.242103	-2.129	-0.203657	0.420662	0.904593	-0.514404	0.213284	-0.213284
Fhl2	four and a half LIM domains 2	239.749	213.106	212.806	115.429	214.041	225.495	274.726	324.321	251.078	229.695	205.926	169.31	0.031753	0.0791002	0.216991	0.761924	209.267	196.727	0.382236	-0.0970534	-0.102715	-2.39246	-0.0794585	0.13142	0.95019	1.66126	0.573164	0.20661	-0.234323	-0.998872	-0.359671	0.359671
Nck2	non-catalytic region of tyrosine kinase adaptor protein 2	1654.09	1425.38	1204.13	1668.16	1350.67	2126.5	1371.92	1116.57	1033.16	1213.19	1075.12	1510.37	-0.138625	0.207125	0.0204874	0.426739	1524.46	991.38	0.901871	0.194671	-0.600708	0.942271	-0.0599581	2.1057	0.0138007	-0.95431	-1.31626	-0.565534	-1.13088	0.46933	0.580642	-0.580642
Uxs1	UDP-glucuronate decarboxylase 1	922.319	682.313	642.205	1018.34	689.174	1258.77	617.92	642.658	541.144	574.237	626.558	763.96	-0.220676	0.324339	0.0101597	0.322611	818.121	524.723	0.943726	-0.246795	-0.482371	1.34091	-0.207764	2.19944	-0.631556	-0.479638	-1.14054	-0.913705	-0.577899	0.196199	0.59119	-0.59119
Tpp2	tripeptidyl peptidase II	793.498	795.409	954.977	877.26	1014.85	473.825	849.854	338.682	1078.39	897.815	893.942	1006.57	0.00324024	0.0719678	0.867759	0.976905	827.696	702.567	-0.0207679	-0.0135209	0.541275	0.282752	0.727415	-1.53704	0.1865	-2.47609	0.914066	0.353131	0.339985	0.702298	-0.00331531	0.00331531
Tex30	testis expressed 30	77.829	86.9249	96.9366	82.9379	95.9492	59.9417	90.7196	43.0832	100.587	88.4143	129.302	84.6551	0.00845689	0.0719665	0.698381	0.939473	85.5683	74.3418	-0.317902	0.100022	0.526933	-0.0793489	0.486219	-1.24553	0.265617	-2.29985	0.675008	0.165595	1.72462	-0.00139364	-0.0882674	0.0882674
Poglut2	protein O-glucosyltransferase 2	143.134	164.503	164.338	122.269	160.53	74.2135	168.601	87.3632	156.729	172.271	143.669	117.691	0.00152012	0.0708754	0.948368	0.990154	142.409	112.954	0.17902	0.728169	0.724137	-0.419261	0.630315	-2.14309	0.827265	-1.60913	0.534948	0.914448	0.193503	-0.560329	-0.0501179	0.0501179
Bivm	basic, immunoglobulin-like variable motif containing	207.544	199.086	206.748	251.379	259.247	174.116	184.863	106.511	201.954	211.465	176.394	174.472	-0.0580314	0.0969444	0.0841152	0.650018	212.573	145.123	0.334994	0.142212	0.317106	1.24457	1.3941	-0.466761	-0.196902	-2.53375	0.208294	0.422274	-0.408517	-0.457626	0.494371	-0.494371
Ercc5	excision repair cross-complementing rodent repair deficiency, complementation group 5	213.806	219.649	248.4	252.234	274.931	322.543	249.907	269.27	244.06	248.836	255.412	331.394	0.0190636	0.0674623	0.562376	0.903353	261.277	224.832	-1.43954	-1.24116	-0.322155	-0.206176	0.452538	1.70038	-0.276402	0.292518	-0.455198	-0.308892	-0.111104	1.91519	-0.176018	0.176018
Gulp1	GULP, engulfment adaptor PTB domain containing 1	69.7778	67.2967	53.7695	47.0266	101.485	42.8155	71.0351	14.3611	77.1948	98.4406	70.2383	84.6551	0.00462049	0.0735467	0.753753	0.949906	63.9047	57.4824	0.231794	0.147793	-0.349495	-0.627451	1.16275	-0.81377	0.273619	-2.52507	0.471745	1.08287	0.247171	0.698049	-0.0413961	0.0413961
Col3a1	collagen, type III, alpha 1	3949.6	4013.5	2452.95	1358.64	5153.58	1649.82	2839.69	1150.08	4214.53	2069.08	1680.13	3199.34	-0.0120347	0.074682	0.417842	0.850103	2911.36	2052.19	0.908972	0.942133	-0.069935	-1.26407	1.45993	-0.874729	0.229737	-1.59518	1.04318	-0.416651	-0.838053	0.474669	0.183717	-0.183717
Col5a2	collagen, type V, alpha 2	347.1	443.971	285.509	135.095	639.354	148.427	397.968	216.613	470.967	318.109	334.43	379.915	0.00358443	0.0732805	0.818914	0.965021	341.721	286.673	0.187862	0.757842	-0.24953	-1.77782	1.63534	-1.59982	0.502108	-0.842454	0.897364	-0.00916135	0.103531	0.394734	-0.174354	0.174354
Wdr75	WD repeat domain 75	263.008	334.614	344.579	238.553	299.841	148.427	319.23	262.09	409.367	376.444	378.329	264.289	0.0391222	0.0834719	0.150011	0.717513	280.874	281.76	-0.43556	0.468674	0.58136	-0.79108	0.0520228	-2.41888	0.289041	-0.448424	1.25298	0.924042	0.943526	-0.417696	-0.423911	0.423911
Slc40a1	solute carrier family 40 (iron-regulated transporter), member 1	1000.15	923.46	822.447	1006.37	554.476	853.455	1338.54	1358.32	1150.13	2350.73	1301.8	905.396	0.513666	0.278328	0.00180225	0.129002	916.458	1177.81	-0.183005	-0.406316	-0.728306	-0.165594	-1.80057	-0.625744	0.642372	0.684267	0.21094	2.27041	0.562961	-0.461421	-0.651589	0.651589
Dnah7b	dynein, axonemal, heavy chain 7B	18.7863	14.0201	18.1756	2.56509	14.7614	0	10.2701	16.7546	12.4759	13.6723	23.1467	17.5504	0.00808636	0.0746866	0.457803	0.868128	9.9654	13.9347	0.65611	0.23015	0.605144	-1.35878	0.301104	-2.57154	-0.164418	0.482769	0.0755159	0.196155	0.995809	0.55198	-0.356302	0.356302
Slc39a10	solute carrier family 39 (zinc transporter), member 10	152.974	196.282	196.145	106.879	239.873	62.796	198.556	64.6248	210.531	250.659	221.889	120.788	0.00658946	0.0736328	0.666621	0.931124	166.755	144.75	-0.0687196	0.490414	0.488805	-0.81311	0.963254	-1.77916	0.517034	-1.73129	0.653396	1.06953	0.777188	-0.567345	-0.119753	0.119753
Tmeff2	transmembrane protein with EGF-like and two follistatin-like domains 2	19.6809	22.4322	12.8744	0	14.7614	0	19.6844	32.3124	11.6962	22.7872	8.77979	15.4857	0.0069613	0.0749039	0.379717	0.834279	11.6254	15.178	0.536898	0.699239	0.0712561	-1.97126	0.211641	-1.97126	0.537114	1.20362	-0.0221004	0.719351	-0.277414	0.262917	-0.403914	0.403914
Cavin2	caveolae associated 2	373.937	341.157	218.865	82.9379	570.16	259.747	422.787	400.913	359.463	372.798	259.403	407.79	0.0125618	0.0745773	0.432867	0.857555	315.942	300.063	0.368698	0.160798	-0.800897	-2.59405	1.35843	-0.439058	0.651285	0.528423	0.278889	0.36174	-0.441908	0.567657	-0.324348	0.324348
Nabp1	nucleic acid binding protein 1	119.875	168.242	181.756	113.719	126.395	131.301	192.565	92.1502	162.967	161.333	253.018	138.339	0.0241276	0.0764844	0.287146	0.795445	152.33	134.638	-0.787424	0.437792	0.731897	-0.968127	-0.603157	-0.468995	0.955235	-1.6618	0.318099	0.280434	2.04884	-0.282789	-0.276336	0.276336
Myo1b	myosin IB	391.829	654.273	621.757	479.672	556.321	502.368	646.163	361.42	605.083	594.29	571.484	693.759	0.0179636	0.0714867	0.517621	0.889849	576.759	471.009	-1.62557	0.887121	0.630853	-0.652423	0.0763459	-0.426488	0.824297	-2.00674	0.494713	0.404784	0.209848	1.18326	-0.185027	0.185027
Stat4	signal transducer and activator of transcription 4	10.735	82.2515	59.8281	11.1154	11.0711	19.9806	14.5494	56.2475	74.0759	30.0791	133.293	68.137	0.013476	0.0761376	0.128701	0.709647	33.1327	60.3077	-1.14267	0.98549	0.530725	-1.11979	-1.12243	-0.673903	-0.929816	0.448287	0.83043	-0.28645	1.76961	0.710519	-0.423763	0.423763
Stat1	signal transducer and activator of transcription 1	1282.84	1267.42	1068.57	1090.16	1110.8	833.475	857.557	925.092	1334.93	916.956	1744.78	985.922	0.0033618	0.0699282	0.906706	0.985383	1038	984.614	0.73687	0.68034	-0.113471	-0.0208525	0.0660776	-1.25372	-1.12405	-0.777576	0.923223	-0.818049	2.18626	-0.485054	0.0158735	-0.0158735
Gls	glutaminase	1052.93	1227.23	1423.76	1105.55	1198.44	1019.01	1337.69	1197.95	1152.46	1476.61	1509.33	1290.47	0.0697823	0.0884373	0.113977	0.696777	1218.61	1104.48	-1.26801	-0.082682	1.07645	-0.891812	-0.267052	-1.51995	0.588748	-0.270227	-0.57037	1.36222	1.53426	0.30843	-0.492176	0.492176
Nab1	Ngfi-A binding protein 1	1092.29	1096.37	1142.03	1343.25	1388.5	981.902	1380.48	610.345	1140.77	1168.53	1089.49	1032.38	-0.0204764	0.0723669	0.453387	0.866375	1222.09	840.248	-0.0428532	-0.0254092	0.165537	0.929427	1.08618	-0.539024	1.05876	-2.70519	0.160339	0.273061	-0.0548395	-0.305991	0.26231	-0.26231
Nemp2	nuclear envelope integral membrane protein 2	73.3561	99.0757	117.384	73.5326	68.2716	154.136	71.891	150.791	113.843	82.0339	194.752	91.8817	0.0175109	0.0754292	0.333494	0.816908	97.3818	105.553	-0.911211	-0.113823	0.369841	-0.905143	-1.09036	1.19636	-0.961971	1.12759	0.280685	-0.623596	1.95268	-0.321049	-0.242389	0.242389
Mfsd6	major facilitator superfamily domain containing 6	4104.36	3851.8	3657.84	4069.09	3495.69	3993.26	4921.97	3232.44	3823.09	4477.23	3082.5	2893.76	-0.0101206	0.0670035	0.744236	0.948152	3998.27	2918.17	0.57142	0.156461	-0.180747	0.514991	-0.476391	0.39205	1.76086	-0.986207	0.107618	1.14032	-1.29503	-1.70535	0.162964	-0.162964
Inpp1	inositol polyphosphate-1-phosphatase	231.698	272.925	259.76	323.201	342.28	530.912	378.284	330.305	406.248	194.147	236.256	341.717	-0.00393553	0.0715693	0.851742	0.974543	351.227	251.445	-1.03167	-0.46547	-0.638255	0.136899	0.345098	1.99601	0.712567	0.215593	0.977896	-1.62252	-0.965243	0.339095	0.0571016	-0.0571016
Hibch	3-hydroxyisobutyryl-Coenzyme A hydrolase	403.459	349.569	350.638	364.243	485.282	174.116	329.5	163.956	348.546	346.365	323.256	411.919	-0.0127482	0.0730875	0.542008	0.897278	342.225	265.672	0.691454	0.221662	0.231565	0.355392	1.31026	-1.90286	0.0308579	-2.07208	0.212169	0.191835	-0.0305099	0.760253	0.151246	-0.151246
1700019D03Rik	RIKEN cDNA 1700019D03 gene	82.302	110.292	101.481	83.7929	85.8007	82.7766	97.5663	76.5924	95.129	133.077	95.7795	108.4	0.025326	0.0733715	0.391936	0.838681	93.6181	84.8339	-0.901562	0.939523	0.398954	-0.793452	-0.649897	-0.867005	0.148237	-1.32819	-0.011433	2.20728	0.0314557	0.826087	-0.31224	0.31224
Pms1	PMS1 homolog 1, mismatch repair system component	30.4159	36.4524	46.1964	34.2012	56.2779	19.9806	35.0896	15.5578	37.4278	49.2203	56.6695	41.2952	0.00263903	0.0729496	0.873321	0.977365	38.033	33.3622	-0.513696	-0.0354238	0.645445	-0.207897	1.26228	-1.49248	-0.139046	-1.99505	0.0373409	0.838595	1.28478	0.315155	-0.056963	0.056963
Ormdl1	ORM1-like 1 (S. cerevisiae)	253.168	343.961	319.588	372.793	303.532	208.369	370.581	184.3	323.595	380.09	355.98	283.904	0.00877244	0.0706709	0.725278	0.944153	319.804	254.646	-0.762268	0.564096	0.239748	0.923587	0.0145558	-1.56687	0.896861	-2.05736	0.294465	1.01081	0.716962	-0.274585	-0.0978577	0.0978577
Osgepl1	O-sialoglycoprotein endopeptidase-like 1	135.977	176.654	165.852	160.746	158.685	77.0679	130.944	110.102	151.271	166.802	147.66	165.181	-0.00402621	0.0694361	0.876205	0.978349	144.992	123.502	-0.236399	0.968186	0.670634	0.524793	0.464961	-2.56765	-0.403432	-1.14929	0.244689	0.697379	0.134485	0.651643	-0.029246	0.029246
Asnsd1	asparagine synthetase domain containing 1	468.763	540.243	498.315	507.033	503.733	462.407	504.093	525.376	512.293	458.478	517.209	442.89	-0.00675537	0.054916	0.856181	0.975208	502.637	409.373	-0.86434	1.45804	0.131305	0.415092	0.308205	-1.08567	0.319878	0.998388	0.584255	-1.22382	0.740965	-1.7823	0.0604386	-0.0604386
Stk17b	serine/threonine kinase 17b (apoptosis-inducing)	1629.94	1505.76	1204.89	1494.59	1052.67	1812.52	778.819	741.989	1076.83	726.455	1459.84	2166.96	-0.0228912	0.0770856	0.242411	0.774631	1308.21	1028.68	0.77501	0.552736	-0.0679638	0.53189	-0.440325	1.07403	-1.25899	-1.38885	-0.377988	-1.44539	0.466074	1.57977	0.404229	-0.404229
Hecw2	HECT, C2 and WW domain containing E3 ubiquitin protein ligase 2	18.7863	22.4322	21.2049	9.40533	23.0647	17.1262	12.8377	4.78702	14.8152	14.5838	6.3853	24.7771	-0.016148	0.0762288	0.21681	0.761924	17.6785	10.8887	0.499264	0.933633	0.792144	-0.897873	1.00485	0.28591	-0.324255	-1.88699	-0.0309804	-0.0641515	-1.50382	1.19227	0.436321	-0.436321
Gtf3c3	general transcription factor IIIC, polypeptide 3	269.271	286.946	303.684	313.796	318.293	122.738	300.402	235.761	327.493	322.667	291.329	321.07	0.0188288	0.0727579	0.469906	0.872384	274.31	249.723	-0.13236	0.117148	0.34201	0.472904	0.52999	-2.9554	0.298738	-0.644566	0.644703	0.584863	0.177067	0.564901	-0.270951	0.270951
Pgap1	post-GPI attachment to proteins 1	441.031	480.423	540.725	626.737	572.928	331.106	844.719	505.031	909.963	660.828	777.41	1139.75	0.533256	0.24296	0.000915344	0.0851216	566.106	665.585	-0.976905	-0.736613	-0.400403	0.0255223	-0.234274	-1.762	0.905183	-0.595144	1.12784	0.17991	0.658195	1.8087	-0.68078	0.68078
Ankrd44	ankyrin repeat domain 44	649.47	709.419	632.36	610.491	516.65	613.688	632.47	430.832	784.424	600.67	905.116	998.31	0.0314553	0.0779961	0.248157	0.778954	619.18	619.897	-0.064558	0.323699	-0.181327	-0.334792	-1.05492	-0.312049	-0.18057	-1.82308	0.769393	-0.405328	1.41035	1.85318	-0.270658	0.270658
Sf3b1	splicing factor 3b, subunit 1	3680.33	4398.59	4806.69	4613.74	4669.22	5403.31	3992.52	3982.8	4328.37	3998.7	4635.73	5414.83	-0.0189953	0.0651598	0.581466	0.909698	4647.34	3726.73	-1.59926	-0.12289	0.613577	0.273373	0.372608	1.58629	-0.925613	-0.945783	-0.256345	-0.912811	0.312841	1.60401	0.187284	-0.187284
Coq10b	coenzyme Q10B	1237.21	905.701	886.061	1238.94	925.356	1201.69	1426.69	1166.84	1183.65	1149.39	1138.98	1039.61	0.0447391	0.0779348	0.234859	0.769596	1097.41	946.417	0.720762	-1.42771	-1.57704	0.730449	-1.28124	0.518334	1.71541	0.314191	0.413408	0.2098	0.14683	-0.483201	-0.386073	0.386073
Hspd1	heat shock protein 1 (chaperonin)	6804.23	5344.48	5952.51	6216.07	5382.38	3208.31	6358.07	4803.78	6754.16	7342.03	5430.7	4840.82	0.0177471	0.0718205	0.549454	0.900621	5410.3	4861.92	0.893752	-0.202838	0.286057	0.482821	-0.170793	-2.50684	0.585452	-0.686066	0.860167	1.23984	-0.130268	-0.651287	-0.202974	0.202974
Hspe1	heat shock protein 1 (chaperonin 10)	1455.49	1263.68	1222.31	1430.46	891.221	653.65	1454.94	1539.03	1340.38	1544.06	1462.23	882.684	0.0290484	0.0777594	0.239502	0.771199	1152.71	1128.07	0.634425	0.112288	-0.0101394	0.570139	-1.15973	-2.26211	0.633009	0.841624	0.329551	0.85376	0.651561	-1.19437	-0.352522	0.352522
Mob4	MOB family member 4, phocein	992.097	1040.29	989.814	1161.99	1037.91	1718.33	1194.76	1213.51	938.034	1055.5	1044	850.68	-0.0252704	0.0726275	0.397928	0.841005	1190.52	850.283	-0.515301	-0.248536	-0.528234	0.37668	-0.261447	2.61795	0.534533	0.623017	-0.829303	-0.166759	-0.228526	-1.37408	0.240186	-0.240186
Rftn2	raftlin family member 2	86.7749	87.8595	81.7903	54.7219	75.6523	71.3591	47.9273	76.5924	62.3797	61.9811	75.0273	82.5903	-0.0247341	0.0748837	0.34646	0.82163	69.8851	59.7577	1.09202	1.1636	0.755021	-1.36392	0.320489	0.00241539	-1.99839	0.388533	-0.705905	-0.738833	0.274941	0.810028	0.328271	-0.328271
Mars2	methionine-tRNA synthetase 2 (mitochondrial)	142.239	132.724	157.522	126.544	115.324	77.0679	130.088	93.3469	148.152	151.307	124.513	92.9141	-0.00526307	0.0700587	0.839698	0.970549	123.212	101.705	0.704469	0.375211	1.20065	0.152004	-0.274329	-1.99408	0.280962	-1.2032	0.900938	1.0034	0.0769145	-1.22296	0.0273222	-0.0273222
Boll	boule homolog, RNA binding protein	17.8917	27.1056	42.4098	20.5207	27.6777	11.4175	22.252	13.1643	18.7139	39.194	27.9357	16.5181	-0.00507911	0.0735836	0.728428	0.944384	25.2305	19.2535	-0.569178	0.450605	1.77009	-0.25293	0.506878	-1.47814	-0.0568815	-1.21004	-0.467658	1.51992	0.532041	-0.744711	0.0712218	-0.0712218
Plcl1	phospholipase C-like 1	46.5185	75.7088	43.9244	1.71006	58.1231	17.1262	68.4676	62.2313	49.124	76.5649	29.532	54.7161	0.00875883	0.0749069	0.387192	0.836758	44.1767	45.3628	0.0984271	0.908119	0.0122945	-2.54814	0.451056	-1.14654	0.729308	0.565108	0.182009	0.928502	-0.532647	0.352507	-0.370798	0.370798
Gm32949	predicted gene, 32949	188.758	129.92	153.735	172.716	174.369	488.096	180.583	242.941	118.521	198.704	175.596	135.242	-0.0158543	0.0752091	0.348325	0.82241	216.57	145.165	0.0540813	-0.873946	-0.466442	-0.17429	-0.150018	2.75425	-0.0603389	0.727614	-1.08863	0.188233	-0.132126	-0.778383	0.190606	-0.190606
9130227L01Rik	RIKEN cDNA 9130227L01 gene	98.4045	69.166	87.8488	118.849	88.5685	79.9222	130.944	87.3632	108.385	131.254	83.8071	71.2341	0.0199467	0.0738584	0.417356	0.849837	95.8832	80.3439	0.168923	-1.3682	-0.345	1.06389	-0.308653	-0.759367	1.54249	-0.369641	0.620712	1.55433	-0.552973	-1.24651	-0.258068	0.258068
1700003I22Rik	RIKEN cDNA 1700003I22 gene	73.3561	80.3821	71.1878	158.18	96.8718	48.5242	148.061	179.513	113.843	127.608	118.926	124.918	0.0620006	0.111707	0.0188783	0.415402	100.535	110.812	-0.962859	-0.740663	-1.03427	1.11158	-0.266369	-1.88274	0.915003	1.49671	0.166522	0.48505	0.287218	0.424814	-0.62922	0.62922
Satb2	special AT-rich sequence binding protein 2	4177.72	3211.55	3794.92	4221.28	3989.27	2771.59	4766.2	2522.76	3810.62	4623.06	3883.06	2588.17	0.000391327	0.0695713	0.994275	0.998825	3792.47	2904.61	0.65449	-0.548593	0.214159	0.702065	0.442909	-1.21947	1.25952	-1.64647	0.233061	1.11941	0.319292	-1.53038	0.0409266	-0.0409266
9130024F11Rik	RIKEN cDNA 9130024F11 gene	465.185	313.116	413.495	378.778	388.41	291.145	500.669	247.728	363.362	435.691	395.09	405.725	0.00869891	0.0695607	0.748124	0.948679	380.936	307.934	1.06907	-0.931678	0.462012	0.0162689	0.14334	-1.28635	1.45251	-2.05754	-0.192991	0.73034	0.229899	0.365125	-0.0878901	0.0878901
1700066M21Rik	RIKEN cDNA 1700066M21 gene	56.359	76.6434	94.6647	93.1982	92.2589	77.0679	82.1611	55.0508	79.5341	73.8305	79.0181	77.4284	-0.0200181	0.0723761	0.461043	0.869023	85.999	60.807	-1.78349	-0.0611045	1.22979	1.13136	1.06774	-0.0284657	0.354159	-1.90747	0.158857	-0.280524	0.119989	-0.000832249	0.259304	-0.259304
Tyw5	tRNA-yW synthesizing protein 5	82.302	57.0152	90.1208	66.6923	81.1878	97.0484	91.5754	84.9697	77.9746	76.5649	89.3942	71.2341	0.0123023	0.0695594	0.661454	0.929606	80.6067	66.6916	0.194733	-2.16347	0.82399	-1.19293	0.101812	1.35103	0.936912	0.41382	-0.171059	-0.293145	0.767122	-0.768813	-0.147473	0.147473
Maip1	matrix AAA peptidase interacting protein 1	280.9	257.971	278.693	359.967	290.615	185.534	300.402	242.941	291.625	325.401	302.504	323.135	0.0208275	0.069627	0.508145	0.885918	278.864	247.604	-0.0618624	-0.569818	-0.109254	1.46043	0.143134	-2.45774	0.343979	-0.923073	0.164111	0.833365	0.386409	0.790318	-0.265851	0.265851
Spats2l	spermatogenesis associated, serine-rich 2-like	115.402	91.5982	85.5768	67.5473	105.175	71.3591	122.386	113.692	99.8075	82.9454	43.1008	96.0112	0.00358728	0.0718932	0.861402	0.975555	90.6071	72.5934	0.975039	0.0973622	-0.149345	-0.966124	0.615189	-0.782363	1.20792	0.916493	0.416361	-0.260877	-2.34085	0.271193	-0.0350402	0.0350402
Kctd18	potassium channel tetramerisation domain containing 18	107.35	114.03	111.326	108.589	122.704	111.32	111.26	125.659	110.724	81.1224	134.889	160.019	0.0162624	0.0704335	0.566213	0.905629	113.205	102.072	-0.460212	-0.0863292	-0.235797	-0.389681	0.376513	-0.236098	-0.239463	0.528812	-0.269397	-2.10839	0.988352	2.13169	-0.171934	0.171934
Sgo2a	shugoshin 2A	116.296	143.94	127.229	114.574	139.311	79.9222	72.7468	35.9027	156.729	76.5649	71.0365	109.432	-0.0293805	0.0808436	0.117416	0.702293	112.954	74.9393	0.421933	1.01156	0.66619	0.381968	0.918975	-0.530348	-0.751871	-2.19573	1.25633	-0.632273	-0.806795	0.260051	0.478381	-0.478381
Aox1	aldehyde oxidase 1	26.8376	13.0855	24.2342	17.1006	42.4391	2.85436	26.5312	22.7384	17.1544	17.3183	11.9724	33.0361	-0.000939645	0.0737702	0.938642	0.988395	21.0408	17.0364	0.588938	-0.668073	0.38523	-0.246156	1.61878	-2.27585	0.565568	0.262515	-0.240891	-0.224919	-0.797154	1.03201	-0.0995208	0.0995208
Bzw1	basic leucine zipper and W2 domains 1	3252.72	3165.75	3329.17	3852.76	3473.55	3599.35	3722.07	2225.97	3463.63	3395.29	3476	3341.81	-0.0191346	0.0665533	0.551914	0.901076	3523.77	2650.45	-0.174987	-0.371405	-0.00652108	1.05463	0.301563	0.559966	0.803633	-2.91152	0.280811	0.136167	0.306686	0.0209751	0.227208	-0.227208
Clk1	CDC-like kinase 1	1220.22	1196.39	1444.2	1604.89	1005.62	2332.02	1366.78	1525.86	920.88	1319.83	1633.04	1064.38	-0.0183222	0.073566	0.440103	0.860762	1491.65	1077.33	-0.389325	-0.466939	0.277229	0.697302	-1.14654	2.19975	0.0586763	0.495985	-1.48805	-0.0796657	0.76673	-0.925156	0.195247	-0.195247
Ppil3	peptidylprolyl isomerase (cyclophilin)-like 3	118.98	131.789	147.677	147.065	127.317	99.9028	142.926	154.381	127.878	164.068	159.633	79.4932	0.0120224	0.0707384	0.643298	0.92525	132.78	114.244	-0.493269	0.00392345	0.573714	0.552635	-0.165512	-1.3102	0.408286	0.80056	-0.144018	1.11557	0.973119	-2.3148	-0.139785	0.139785
Nif3l1	Ngg1 interacting factor 3-like 1 (S. pombe)	223.647	240.212	259.76	226.583	217.731	85.6309	271.303	196.268	254.197	262.508	239.449	226.091	0.0230972	0.0748887	0.355151	0.82506	216.87	196.423	0.0613159	0.318323	0.603869	0.107956	-0.0341527	-2.99701	0.764376	-0.398705	0.524437	0.642608	0.306803	0.100176	-0.323283	0.323283
Orc2	origin recognition complex, subunit 2	216.49	226.192	209.02	189.817	209.428	119.883	242.204	142.414	254.197	258.862	266.586	187.893	0.0273017	0.0759124	0.30878	0.805514	199.424	184.997	0.205531	0.394765	0.0551822	-0.351642	0.0635033	-2.16784	0.69338	-1.51199	0.906792	0.987609	1.11884	-0.394139	-0.300083	0.300083
Hycc2	hyccin PI4KA lipid kinase complex subunit 2	261.219	245.82	257.488	219.743	357.964	125.592	274.726	104.118	248.739	303.525	234.66	325.199	0.00114359	0.0722798	0.954566	0.990456	246.889	202.707	0.284747	0.106685	0.242399	-0.216466	1.23919	-1.71256	0.434022	-2.16735	0.14112	0.733165	-0.0280763	0.943114	-0.00933276	0.00933276
Ndufb3	NADH:ubiquinone oxidoreductase subunit B3	1281.94	1025.34	1051.91	1407.38	887.53	1758.29	1190.48	2313.33	889.69	1044.56	1221.19	854.81	0.00166057	0.0718845	0.935481	0.987845	1220.16	1053.93	0.241619	-0.506997	-0.42175	0.557287	-0.985115	1.31572	-0.00756051	2.2597	-0.977104	-0.445122	0.0780581	-1.10874	0.0334606	-0.0334606
Gm20257	caspase 8 pseudogene	8.05128	16.8242	16.661	9.40533	4.61294	5.70873	10.2701	15.5578	17.9342	8.20339	29.532	15.4857	0.0160668	0.0764166	0.182707	0.739788	10.5804	14.4549	-0.732387	0.632578	0.61134	-0.482195	-1.4906	-1.22417	-0.332269	0.464683	0.77412	-0.70323	2.02723	0.454897	-0.447572	0.447572
Flacc1	flagellum associated containing coiled-coil domains 1	16.9971	22.4322	21.9622	40.1864	11.0711	42.8155	21.3961	22.7384	7.79746	13.6723	18.3577	9.29141	-0.0222479	0.0785586	0.0932622	0.672374	26.6439	11.9725	-0.239959	0.292014	0.249076	1.63948	-0.94134	1.80626	0.196671	0.319708	-1.41951	-0.613301	-0.0988308	-1.19026	0.467588	-0.467588
Cflar	CASP8 and FADD-like apoptosis regulator	1451.02	1258.07	1259.42	1161.99	1265.79	1712.62	1377.91	922.699	1177.42	1127.51	1208.42	1368.93	-0.0482086	0.0803924	0.193985	0.745394	1339.3	967.488	0.928585	-0.0193213	-0.0122505	-0.544017	0.0211635	2.03791	0.58434	-2.05239	-0.457059	-0.74229	-0.285555	0.540882	0.402011	-0.402011
Casp8	caspase 8	1795.44	1509.5	1363.17	2030.7	1699.41	3351.02	1884.57	1489.96	1748.97	1445.62	1403.97	2210.32	-0.0215674	0.0748231	0.351005	0.823016	1973.06	1383.14	0.0535701	-0.628748	-1.02732	0.540787	-0.163182	2.5424	0.245024	-0.679789	-0.0498848	-0.798017	-0.912258	0.877423	0.219583	-0.219583
Trak2	trafficking protein, kinesin binding 2	2119.28	1762.8	1991.74	2187.17	2259.42	2848.66	2051.46	1501.93	1835.52	1884.96	1958.69	2028.62	-0.076821	0.101156	0.080156	0.64324	2183.54	1534.94	0.330464	-0.862755	-0.0725352	0.535541	0.747144	2.26191	0.119177	-1.89324	-0.601547	-0.429609	-0.181046	0.0465069	0.489961	-0.489961
Stradb	STE20-related kinase adaptor beta	529.595	459.861	471.809	631.867	431.771	653.65	513.507	521.786	435.098	591.555	627.356	419.146	-0.00499648	0.0673056	0.863533	0.97616	527.077	432.489	0.132794	-0.746589	-0.587939	1.25222	-1.13424	1.46941	-0.0605976	0.0395753	-1.0872	0.831844	1.20639	-1.31567	0.0642758	-0.0642758
Tmem237	transmembrane protein 237	73.3561	55.1459	43.1671	22.2308	51.665	14.2718	59.0533	63.4281	74.8556	70.1845	59.8622	39.2304	0.0238542	0.0784166	0.160526	0.723841	40.9223	51.2641	0.951761	0.245357	-0.304738	-1.55047	0.0938937	-2.20465	0.408345	0.582849	1.00457	0.837669	0.44122	-0.505803	-0.461475	0.461475
Als2	alsin Rho guanine nucleotide exchange factor	117.191	130.855	142.376	87.213	155.917	28.5436	151.485	83.7729	133.337	149.484	122.119	140.404	0.0131021	0.0741676	0.467626	0.872384	116.065	104.855	0.0505014	0.329556	0.548783	-0.654372	0.790267	-2.7537	0.713004	-0.745498	0.377946	0.677578	0.15373	0.512207	-0.281494	0.281494
Fzd7	frizzled class receptor 7	192.336	206.563	202.961	53.8669	187.285	59.9417	168.601	148.398	219.888	257.039	178.788	274.613	0.0213137	0.0774757	0.183514	0.740044	146.537	179.791	0.29786	0.455978	0.416769	-2.06588	0.239533	-1.90223	0.0126168	-0.255402	0.596486	0.955223	0.1386	1.11045	-0.426329	0.426329
Sumo1	small ubiquitin-like modifier 1	1128.07	1039.36	979.211	1356.08	1125.56	2075.12	1252.96	1152.48	938.814	1035.45	973.758	1044.77	-0.0420678	0.0840907	0.152622	0.720606	1304.71	857.537	-0.0824191	-0.458348	-0.730714	0.769064	-0.0926908	2.76572	0.402175	0.0161161	-0.922541	-0.4756	-0.756172	-0.434587	0.361768	-0.361768
Nop58	NOP58 ribonucleoprotein	850.752	734.655	907.266	871.275	815.568	605.125	1050.98	753.956	1193.01	1101.08	1053.57	747.442	0.0840919	0.12234	0.051896	0.563215	830.811	808.191	-0.144614	-0.875411	0.178398	-0.0250762	-0.355875	-1.82718	0.922444	-0.746886	1.56954	1.15959	0.934994	-0.789923	-0.508294	0.508294
Bmpr2	bone morphogenetic protein receptor type 2	946.473	778.585	739.142	731.905	1091.42	576.582	764.27	408.094	747.776	849.506	648.108	1177.94	-0.00739917	0.0717317	0.719632	0.943939	780.318	638.57	0.773636	0.068588	-0.117294	-0.152378	1.29437	-0.993284	0.00214311	-2.17365	-0.075839	0.382064	-0.583439	1.57509	0.145606	-0.145606
Fam117b	family with sequence similarity 117, member B	1178.17	1018.8	1058.73	1537.34	1350.67	1381.51	1395.88	1194.36	1324.01	1020.87	1243.54	1108.77	-0.0110603	0.0657264	0.733299	0.94597	1290.49	981.923	-0.28759	-1.35994	-1.07721	1.69842	0.728828	0.897493	0.974862	-0.1864	0.580058	-1.34504	0.113175	-0.736664	0.100001	-0.100001
Ica1l	islet cell autoantigen 1-like	17.8917	14.9548	10.6024	5.13018	21.2195	0	12.8377	16.7546	16.3747	20.9642	8.77979	9.29141	0.0048621	0.0741893	0.670704	0.932045	10.7908	12.0283	0.663325	0.386498	-0.0849541	-0.861495	0.948149	-2.66986	0.167995	0.559332	0.523727	0.92722	-0.31317	-0.246763	-0.269723	0.269723
Wdr12	WD repeat domain 12	149.396	166.372	170.396	83.7929	132.853	48.5242	156.62	209.432	216.769	185.032	188.366	115.626	0.0382307	0.0862033	0.0720072	0.628748	126.426	152.544	0.0776808	0.357245	0.420325	-1.29153	-0.218566	-2.37137	0.199419	0.979414	1.07523	0.640554	0.688841	-0.557247	-0.504368	0.504368
Carf	calcium response factor	48.3077	42.9951	66.6439	54.7219	68.2716	28.5436	59.0533	46.6735	42.1063	61.9811	62.2567	94.9788	0.0162517	0.0743037	0.417816	0.850103	53.3716	51.3354	-0.419607	-0.782226	0.668016	-0.0133462	0.754752	-1.93153	0.244277	-0.52842	-0.845528	0.411659	0.427148	2.0148	-0.287324	0.287324
Nbeal1	neurobeachin like 1	2384.07	1806.73	2187.89	2306.87	2605.39	1233.09	2565.82	1020.83	1911.94	2716.23	1868.5	2059.6	-0.00287463	0.071458	0.848353	0.973136	2117.63	1596.18	0.61877	-0.31485	0.328701	0.507481	0.919427	-1.58381	0.867544	-2.20194	-0.125031	1.0608	-0.202155	0.125069	0.079287	-0.079287
Cyp20a1	cytochrome P450, family 20, subfamily a, polypeptide 1	162.815	137.397	175.698	157.325	155.917	62.796	163.466	169.939	197.276	186.855	154.844	107.367	0.0191256	0.0740226	0.416726	0.849649	142.1	136.05	0.317093	-0.277579	0.592099	0.194879	0.163015	-2.6736	0.331393	0.471145	1.01985	0.818054	0.138564	-1.09492	-0.280682	0.280682
Abi2	abl interactor 2	19.6809	19.6282	12.8744	8.5503	23.9873	5.70873	11.126	17.9513	20.2734	21.8757	15.9633	19.6152	0.00741701	0.0738242	0.619277	0.92014	13.6458	15.9477	0.58596	0.578356	-0.510211	-1.38254	1.17253	-2.09282	-0.840608	0.33025	0.670668	0.893042	0.0188953	0.576478	-0.274787	0.274787
Raph1	Ras association (RalGDS/AF-6) and pleckstrin homology domains 1	1703.29	1264.62	1482.83	1500.58	1378.35	1227.38	2107.95	1247.02	2089.72	1822.06	1503.74	1423.65	0.0621084	0.0969823	0.103958	0.687395	1493.62	1347.71	0.54501	-1.03808	-0.194646	-0.131331	-0.58263	-1.19568	1.69057	-1.112	1.64372	0.906273	-0.12013	-0.411077	-0.432893	0.432893
Cd28	CD28 antigen	15.208	38.3217	35.5939	2.56509	3.69035	5.70873	17.1169	3.59027	48.3442	17.3183	100.568	78.4608	0.01223	0.0760385	0.0760342	0.637533	17.1661	41.3824	-0.310122	0.523869	0.444615	-1.19148	-1.06711	-0.885675	-0.221254	-1.0773	0.788896	-0.212204	1.78708	1.42069	-0.414317	0.414317
Ctla4	cytotoxic T-lymphocyte-associated protein 4	1.78917	28.975	24.9915	0	0	0	3.42338	20.3448	17.1544	4.55744	36.7155	30.9714	0.00441408	0.0748754	0.37095	0.831016	9.56497	18.2913	-0.697906	1.00835	0.853162	-1.28319	-1.28319	-1.28319	-0.475008	0.65313	0.500482	-0.351828	1.27768	1.0815	-0.447659	0.447659
Icos	inducible T cell co-stimulator	5.36752	57.0152	40.1378	4.27515	5.53553	0	16.2611	40.6897	32.7493	15.4953	115.734	47.4894	0.0106079	0.0756691	0.119458	0.705915	20.5375	42.028	-0.862761	0.922057	0.531369	-0.953134	-0.849736	-1.71127	-0.250864	0.5456	0.328356	-0.284567	1.87289	0.712054	-0.487245	0.487245
Pard3b	par-3 family cell polarity regulator beta	224.541	228.061	296.111	153.905	302.609	137.01	168.601	98.134	251.078	257.951	220.293	311.778	-0.00280422	0.0724299	0.879092	0.97897	214.383	189.872	0.166252	0.211977	1.00037	-0.897872	1.06759	-1.20659	-0.649365	-2.03994	0.497803	0.579038	0.110294	1.16044	0.0569541	-0.0569541
Nrp2	neuropilin 2	713.88	643.057	683.857	245.394	859.853	194.097	838.728	691.725	800.799	1201.34	830.089	841.389	0.0350916	0.0850858	0.0499496	0.559004	577.498	727.563	0.177314	-0.0297734	0.0919123	-1.81992	0.550752	-2.21411	0.500499	0.114616	0.407265	1.23494	0.479609	0.506892	-0.540636	0.540636
Ino80d	INO80 complex subunit D	868.644	753.349	856.526	637.852	761.136	593.708	949.988	623.51	915.422	922.425	953.006	1056.12	0.076578	0.109994	0.0623548	0.596989	758.76	745.094	0.356401	-0.399483	0.281455	-1.27126	-0.345193	-1.64273	0.835789	-1.38934	0.63692	0.67777	0.852831	1.40684	-0.503468	0.503468
Ino80dos	INO80 complex subunit D, opposite strand	5.36752	14.9548	21.9622	15.3905	22.1421	8.56309	11.9818	17.9513	8.57721	6.38041	22.3486	14.4533	-0.00409402	0.073992	0.733981	0.94597	15.8324	11.6178	-1.60961	0.232962	1.18201	0.298357	1.20397	-0.878917	-0.243797	0.663689	-0.876043	-1.35805	1.22904	0.156394	0.0714618	-0.0714618
Ndufs1	NADH:ubiquinone oxidoreductase core subunit S1	3832.41	3064.8	3103.49	3887.82	3146.03	2965.69	3054.51	2841.1	3015.28	3677.85	2954.8	2987.7	-0.0411382	0.0698029	0.290382	0.796858	3203.72	2579.45	1.68217	-0.378382	-0.26302	1.81483	-0.137763	-0.680582	-0.409312	-1.07473	-0.528168	1.30194	-0.714375	-0.612606	0.339541	-0.339541
Eef1b2	eukaryotic translation elongation factor 1 beta 2	6613.68	7011.94	6631.07	6202.39	4853.74	7224.4	6153.53	9367.01	4924.88	6947.36	7851.52	5598.59	0.0147302	0.0699244	0.614216	0.918707	6346.18	5781.56	0.0836151	0.397994	0.0977295	-0.261339	-1.576	0.558552	-0.30381	1.95759	-1.49811	0.348233	1.00658	-0.811033	-0.116574	0.116574
Adam23	a disintegrin and metallopeptidase domain 23	133.293	140.201	118.141	32.4911	131.008	37.1067	119.818	81.3794	92.7898	126.697	155.642	105.303	0.00799731	0.0738652	0.597397	0.914688	96.4611	93.6364	0.657842	0.779453	0.374056	-2.05664	0.616584	-1.85666	0.406712	-0.441827	-0.165236	0.537326	1.03603	0.112366	-0.247562	0.247562
Fastkd2	FAST kinase domains 2	296.108	283.207	311.257	231.713	269.396	131.301	362.022	209.432	361.802	381.002	332.834	205.443	0.0274993	0.0779185	0.23777	0.770824	264.816	248.423	0.278339	0.127592	0.448551	-0.536528	-0.040186	-2.26854	0.972429	-0.861352	0.970293	1.15236	0.679408	-0.922365	-0.331795	0.331795
Klf7	Kruppel-like transcription factor 7 (ubiquitous)	259.43	299.096	332.462	164.166	357.964	265.456	281.573	363.814	374.278	386.471	356.779	526.513	0.0740083	0.124121	0.0286952	0.484812	283.453	334.655	-0.750195	-0.253774	0.123157	-2.25491	0.390362	-0.670938	-0.465957	0.449367	0.552937	0.670538	0.378302	1.83111	-0.569383	0.569383
Creb1	cAMP responsive element binding protein 1	481.288	661.751	598.281	486.512	583.999	419.592	614.497	421.258	584.809	685.439	744.686	511.027	0.0250284	0.072903	0.404621	0.84274	560.772	491.207	-0.791512	0.923409	0.374122	-0.734359	0.243322	-1.51104	0.519281	-1.49043	0.250824	1.11626	1.57329	-0.473177	-0.249343	0.249343
Mettl21a	methyltransferase 21A, HSPA lysine	116.296	110.292	121.171	121.414	130.085	134.155	144.638	143.611	101.367	136.723	149.256	119.756	0.0302146	0.0719944	0.364701	0.829306	126.959	108.457	-0.728992	-1.16641	-0.385613	-0.368725	0.217392	0.482756	1.13997	1.07716	-1.84883	0.64716	1.41838	-0.484241	-0.324932	0.324932
2810408I11Rik	RIKEN cDNA 2810408I11 gene	17.8917	16.8242	13.6317	28.216	11.0711	19.9806	20.5403	10.7708	31.1898	32.8135	21.5504	12.3885	0.0109064	0.0745567	0.448392	0.86445	18.3773	18.1207	-0.154971	-0.307841	-0.799635	1.11582	-1.24138	0.130177	0.203737	-1.29663	1.4303	1.59466	0.333702	-1.00795	-0.209638	0.209638
Ccnyl1	cyclin Y-like 1	209.333	166.372	205.99	186.396	201.124	265.456	238.781	246.532	219.888	271.623	204.33	154.857	0.0238789	0.0721234	0.421573	0.852798	210.687	182.876	-0.0724116	-1.37046	-0.165559	-0.736657	-0.303288	1.33788	0.700916	0.891698	0.214184	1.47769	-0.212274	-1.76172	-0.218416	0.218416
Fzd5	frizzled class receptor 5	3790.36	3311.56	3268.58	2978.07	2892.32	2429.06	3612.52	2817.16	2836.72	4408.86	3936.54	2298.08	0.0150301	0.0704497	0.594411	0.91365	3082.02	2716.23	0.931701	0.239015	0.172119	-0.303988	-0.453214	-1.34232	0.684984	-0.587583	-0.552291	1.70919	1.12613	-1.62375	-0.126114	0.126114
Plekhm3	pleckstrin homology domain containing, family M, member 3	198.598	219.649	133.288	144.5	149.459	139.864	141.214	201.055	225.347	126.697	270.577	260.159	0.0325291	0.0806068	0.176196	0.737171	154.662	180.645	0.375045	0.752578	-1.03613	-0.761464	-0.644991	-0.873059	-0.840271	0.420683	0.84982	-1.20559	1.55882	1.40455	-0.364669	0.364669
D630023F18Rik	RIKEN cDNA D630023F18 gene	9.84045	4.67338	9.08781	5.13018	16.6066	17.1262	5.99092	5.98378	8.57721	3.64595	3.19265	25.8095	-0.00285275	0.0743698	0.74695	0.948517	9.76918	7.8677	0.195732	-0.780635	0.0741207	-0.676608	1.11814	1.17964	-0.492858	-0.494324	-0.0114375	-1.03565	-1.15986	2.08374	0.185065	-0.185065
Idh1	isocitrate dehydrogenase 1 (NADP+), soluble	5730.72	4683.66	5591.27	5545.72	5673	3259.68	5926.73	4639.82	6551.43	7178.87	6361.36	5972.31	0.06616	0.101731	0.0929112	0.671987	5113.34	5117.31	0.20396	-0.777148	0.0840196	0.044201	0.154664	-2.53127	0.367763	-0.822805	0.856257	1.30259	0.71268	0.40509	-0.470262	0.470262
Pikfyve	phosphoinositide kinase, FYVE type zinc finger containing	333.681	431.82	480.896	329.186	425.313	294	383.419	240.548	424.962	433.868	512.42	429.47	0.0102478	0.0704711	0.690497	0.938896	390.772	340.213	-0.671824	0.517223	1.02617	-0.733105	0.445999	-1.23873	-0.0365326	-2.11191	0.442121	0.539444	1.32954	0.4916	-0.109044	0.109044
Map2	microtubule-associated protein 2	56.359	47.6685	52.2549	9.40533	71.9619	0	59.0533	55.0508	35.0886	105.733	29.532	39.2304	0.00683371	0.0747001	0.470662	0.872985	40.0573	44.1069	0.447915	0.234155	0.349751	-1.22249	0.784152	-2.46707	0.509921	0.417129	-0.122926	1.37261	-0.305269	0.00212011	-0.312265	0.312265
Unc80	unc-80, NALCN activator	32.2051	24.3016	12.1171	0	17.5292	0	30.8104	14.3611	10.9164	27.3446	5.58714	18.5828	0.0026791	0.0745648	0.710608	0.941497	14.1264	12.7991	1.06937	0.703417	-0.0289984	-1.86422	0.331081	-1.86422	1.00892	0.129163	-0.120145	0.851452	-0.609552	0.393722	-0.275594	0.275594
Rpe	ribulose-5-phosphate-3-epimerase	482.182	511.268	472.566	581.42	573.85	422.446	581.119	345.862	545.822	526.84	525.989	453.214	-0.00707611	0.0665644	0.812823	0.963704	523.778	399.62	-0.206699	0.181417	-0.339557	1.04256	0.954239	-1.07286	1.03907	-2.35354	0.617897	0.381257	0.370477	-0.614262	0.0931842	-0.0931842
Kansl1l	KAT8 regulatory NSL complex subunit 1-like	94.8262	77.5781	76.489	41.8965	92.2589	79.9222	80.4494	44.28	75.6354	88.4143	102.165	73.2989	0.00103346	0.0716305	0.959222	0.992127	74.7657	63.9657	0.890921	0.0913206	0.0369567	-2.04234	0.778564	0.206627	0.232249	-1.87008	-0.00601925	0.606221	1.20089	-0.125312	-0.00632493	0.00632493
Gm46093	predicted gene, 46093	4.47293	8.41208	6.05854	8.5503	4.61294	5.70873	8.55845	8.37729	10.9164	4.55744	8.77979	9.29141	0.0113954	0.0750498	0.359869	0.826662	6.98351	6.98896	-1.38932	0.529238	-0.540094	0.586818	-1.30864	-0.716497	0.5902	0.514664	1.50523	-1.34047	0.681354	0.887524	-0.473083	0.473083
Acadl	acyl-Coenzyme A dehydrogenase, long-chain	4628.59	2892.82	2813.43	4055.41	3194	4484.21	3843.6	4103.68	3324.84	4016.01	3630.84	3861.1	0.00963628	0.0673992	0.751966	0.949649	3547.25	3156.08	1.4029	-1.51734	-1.68928	0.578805	-0.904409	1.20519	0.244979	0.652485	-0.655555	0.518034	-0.109031	0.27323	-0.154024	0.154024
Myl1	myosin, light polypeptide 1	22.3647	13.0855	10.6024	0	17.5292	0	31.6663	25.1319	5.45822	21.8757	8.77979	9.29141	0.00605051	0.0748549	0.404287	0.842418	12.1472	11.7572	0.792614	0.194441	-0.00321885	-1.83136	0.502829	-1.83136	1.26319	0.942735	-0.512615	0.765015	-0.164621	-0.117656	-0.362675	0.362675
Lancl1	LanC (bacterial lantibiotic synthetase component C)-like 1	266.587	252.363	265.061	207.772	272.164	162.699	232.79	250.122	225.347	269.8	280.155	247.771	0.0142027	0.0667168	0.661353	0.929606	232.141	212.201	0.642179	0.268902	0.602927	-1.02292	0.784103	-2.57294	-0.273618	0.208556	-0.489573	0.72425	0.983376	0.144761	-0.216292	0.216292
Cps1	carbamoyl-phosphate synthetase 1	213.806	125.247	141.618	126.544	372.726	51.3786	136.079	107.708	98.248	288.03	52.6787	534.772	0.00456241	0.0743178	0.660822	0.929309	158.932	180.24	0.456163	-0.301945	-0.13659	-0.28828	1.33889	-1.33247	-0.190888	-0.497453	-0.612437	0.918725	-1.30765	1.95394	-0.044039	0.044039
Gm28497	predicted gene 28497	16.1026	18.6935	20.4476	10.2604	8.3033	37.1067	18.8286	28.7221	6.23797	9.11487	8.77979	18.5828	-0.00585133	0.074287	0.600853	0.914727	18.94	11.9053	0.0605755	0.347372	0.529201	-0.696109	-1.00019	1.93368	0.361703	1.28649	-1.36544	-0.869931	-0.922939	0.335585	0.195756	-0.195756
Ikzf2	IKAROS family zinc finger 2	717.458	591.65	690.673	988.414	1047.14	987.61	558.011	281.238	434.318	473.062	381.522	897.137	-0.429357	0.427865	0.00514507	0.234348	810.583	411.141	0.327666	-0.137205	0.235256	1.11733	1.26155	1.1153	-0.276585	-1.83305	-0.862901	-0.664968	-1.15889	0.876485	0.653318	-0.653318
Bard1	BRCA1 associated RING domain 1	88.5641	60.7539	72.7025	79.5178	61.8134	22.8349	77.8819	73.0021	101.367	93.8832	90.1924	56.7808	0.0277581	0.078663	0.207573	0.756004	62.5841	69.2089	0.669377	-0.436714	0.072607	0.338766	-0.389057	-2.6751	0.276311	0.0846494	1.09991	0.853147	0.726418	-0.620317	-0.403353	0.403353
Abca12	ATP-binding cassette, sub-family A member 12	5091.09	3634.95	2978.53	4411.95	4111.05	4124.56	5426.06	2035.68	4362.68	4608.48	3602.91	6448.24	0.0110674	0.0724649	0.610728	0.917084	4114.52	3509.67	0.744085	-0.391152	-1.05877	0.260825	0.0228212	0.0338628	0.959496	-2.32492	0.222964	0.407807	-0.420899	1.54388	-0.0647221	0.0647221
Atic	5-aminoimidazole-4-carboxamide ribonucleotide formyltransferase/IMP cyclohydrolase	1476.96	1208.54	1535.08	1201.32	1316.53	793.513	1508.85	1294.89	1757.55	1627.92	1464.63	1042.7	0.0350469	0.0786289	0.241964	0.774631	1260.64	1197.95	0.496861	-0.430968	0.676461	-0.458531	-0.0362176	-2.34074	0.596231	-0.112813	1.30865	0.950293	0.45788	-1.10711	-0.348855	0.348855
Fn1	fibronectin 1	3103.32	4243.43	1673.67	162.456	4889.72	245.475	4652.37	4871.99	4627.79	4223.83	2265.19	7192.58	0.0105071	0.075554	0.173917	0.736489	2644.52	3863.57	0.203324	0.479473	-0.33495	-2.15141	0.605116	-1.87208	0.560983	0.601893	0.556287	0.475375	-0.0724472	0.94843	-0.511754	0.511754
Mreg	melanoregulin	20.5755	35.5177	38.6232	10.2604	22.1421	2.85436	20.5403	35.9027	44.4455	15.4953	88.596	21.68	0.014737	0.0762919	0.154534	0.720606	21.6563	34.3557	-0.285892	0.457551	0.587432	-1.00727	-0.195797	-1.84904	-0.28796	0.47401	0.814951	-0.607693	2.1217	-0.221993	-0.38217	0.38217
Pecr	peroxisomal trans-2-enoyl-CoA reductase	119.875	75.7088	106.024	75.2426	109.788	42.8155	69.3235	95.7405	97.4682	108.467	128.504	87.7522	0.0107129	0.0723809	0.605889	0.915598	79.8171	86.3238	1.01513	-0.620148	0.555602	-0.64054	0.684499	-2.32575	-0.907061	0.186209	0.250139	0.639616	1.28248	-0.120172	-0.221868	0.221868
Xrcc5	X-ray repair complementing defective repair in Chinese hamster cells 5	284.479	258.905	290.81	296.695	302.609	139.864	268.735	226.187	317.357	357.303	300.109	252.933	0.0171285	0.0716267	0.524522	0.890413	259.603	242.318	0.23338	-0.18241	0.331554	0.421242	0.509889	-2.70951	-0.0187677	-0.766042	0.724827	1.26757	0.472592	-0.284321	-0.232643	0.232643
Marchf4	membrane associated ring-CH-type finger 4	8.94587	4.67338	8.33049	2.56509	15.684	0	8.55845	13.1643	7.01771	9.11487	19.9541	10.3238	0.0122332	0.0756365	0.228459	0.766912	6.63524	9.93116	0.178361	-0.535391	0.0887706	-1.02238	0.998976	-2.42676	0.122352	0.719775	-0.114764	0.202393	1.42084	0.367824	-0.453071	0.453071
Smarcal1	SWI/SNF related matrix associated, actin dependent regulator of chromatin, subfamily a-like 1	257.641	314.986	255.973	234.278	348.738	356.796	231.934	317.14	249.519	248.836	274.568	290.098	-0.0281172	0.0719299	0.383344	0.834373	290.451	230.022	-0.531643	0.807431	-0.574114	-1.14809	1.50317	1.6608	-1.21264	0.853667	-0.740636	-0.758451	-0.112781	0.253293	0.286258	-0.286258
Rpl37a	ribosomal protein L37a	4718.94	5172.5	4812.75	4659.91	3455.09	5266.3	4321.16	8961.31	4348.64	4775.28	6361.36	4059.31	0.0279532	0.077	0.273909	0.789927	4614.62	4750.99	-0.184795	0.197275	-0.10289	-0.237163	-1.4782	0.272164	-0.5509	2.49453	-0.524562	-0.135415	1.06041	-0.810448	-0.255602	0.255602
Igfbp2	insulin-like growth factor binding protein 2	72.4615	110.292	44.6817	0.85503	59.0457	0	206.259	774.301	317.357	116.67	221.889	89.817	0.014337	0.0767632	0.00656385	0.258305	70.1888	253.341	-0.211225	0.0841357	-0.50271	-1.52618	-0.340939	-1.69891	0.594577	1.89119	0.98938	0.126623	0.659209	-0.0651519	-0.699305	0.699305
Igfbp5	insulin-like growth factor binding protein 5	809.601	1635.68	642.962	176.991	1236.27	276.873	2042.9	1299.68	3154.07	2513.88	1180.48	1018.96	0.032674	0.084931	0.00778788	0.284941	1001.95	1527.85	-0.316434	0.550354	-0.591226	-1.9874	0.201043	-1.53631	0.830812	0.263091	1.38472	1.09453	0.143916	-0.0370861	-0.61333	0.61333
Tns1	tensin 1	2673.92	3182.57	1644.14	176.136	4230.07	670.776	3713.51	4510.57	3055.04	3045.28	2166.21	5156.73	0.0163942	0.0767526	0.127145	0.709647	2269.53	2988.98	0.193565	0.387026	-0.341339	-2.55297	0.704743	-1.29405	0.559086	0.776675	0.34152	0.337959	-0.0391173	0.926904	-0.483838	0.483838
Arpc2	actin related protein 2/3 complex, subunit 2	5553.59	5749.19	5026.31	5915.1	5168.34	5523.2	5959.25	4023.49	5833.28	5670.36	5072.32	6135.43	-0.00280698	0.0621444	0.925479	0.986746	5556.9	4455.81	0.182737	0.484924	-0.687365	0.733386	-0.44445	0.134833	0.798353	-2.62351	0.611728	0.364377	-0.607942	1.05293	0.0673442	-0.0673442
Aamp	angio-associated migratory protein	1425.97	1285.18	1238.21	1733.15	1191.06	3216.87	1297.46	2763.31	1058.12	1151.21	1597.92	991.084	-0.010443	0.073737	0.545692	0.899108	1660.32	1260.27	-0.0947155	-0.375167	-0.475231	0.435341	-0.579366	2.14075	-0.34957	1.7188	-0.89536	-0.670459	0.214065	-1.06909	0.175269	-0.175269
Pnkd	paroxysmal nonkinesiogenic dyskinesia	334.575	380.413	330.948	359.967	379.184	214.077	309.816	350.649	347.767	340.896	377.531	377.851	0.0167567	0.066787	0.662855	0.929606	329.068	299.118	-0.0877308	0.754814	-0.15851	0.3903	0.733377	-2.87918	-0.58424	0.218296	0.164297	0.0340612	0.704456	0.710058	-0.207822	0.207822
Tmbim1	transmembrane BAX inhibitor motif containing 1	3793.05	3014.33	2777.84	4845.45	3751.25	9433.68	3431.08	4589.56	2934.18	2862.98	2487.87	4421.68	-0.0269681	0.0793472	0.155704	0.720606	4542.27	2882.71	0.0230244	-0.610469	-0.834898	0.70122	-0.00759676	2.55798	-0.253855	0.550706	-0.684543	-0.752024	-1.13696	0.447407	0.304877	-0.304877
Slc11a1	solute carrier family 11 (proton-coupled divalent metal ion transporters), member 1	27.7322	42.0604	30.2927	19.6657	45.2068	28.5436	26.5312	9.57405	36.6481	25.5216	34.321	34.0685	-0.0100451	0.073974	0.531589	0.893403	32.0501	23.3539	-0.125367	1.10692	0.11855	-0.991458	1.3421	-0.0467049	-0.244261	-2.42552	0.676046	-0.346615	0.479074	0.457232	0.234007	-0.234007
Ctdsp1	CTD small phosphatase 1	1823.17	1860.94	1705.48	1806.68	1585.01	2469.03	1793.85	2410.27	1703.74	1781.05	1676.94	1347.25	-0.0128683	0.06838	0.652661	0.927274	1870.16	1486.54	0.0509357	0.175585	-0.353987	-0.00426103	-0.797226	1.90349	-0.0475306	1.75567	-0.36015	-0.0910255	-0.456213	-1.77529	0.162422	-0.162422
Vil1	villin 1	24275.5	17986.9	16995.7	27045.4	19210.1	32103	20170.6	17954.9	18080.7	16991	13564	19564.6	-0.0855441	0.135025	0.0332177	0.516893	22252	14359.2	0.876891	-0.41707	-0.661527	1.34353	-0.133244	2.08418	0.0772574	-0.424745	-0.394625	-0.662714	-1.63358	-0.0543568	0.515461	-0.515461
Usp37	ubiquitin specific peptidase 37	992.097	748.675	751.259	1114.96	643.967	1515.67	854.989	981.34	724.384	740.128	738.3	937.4	-0.025597	0.0758788	0.309645	0.805514	938.253	686.921	0.538591	-0.629934	-0.615792	1.03007	-1.24424	2.33844	-0.0818881	0.49289	-0.765137	-0.677046	-0.687182	0.301229	0.236189	-0.236189
Cnot9	CCR4-NOT transcription complex, subunit 9	745.191	763.63	671.74	822.539	696.554	859.164	723.189	665.396	862.399	756.535	725.53	650.399	-0.0179547	0.0617399	0.619159	0.92014	756.136	610.04	0.0403826	0.296545	-1.04099	1.0785	-0.664124	1.53907	-0.272955	-1.13937	1.57887	0.198648	-0.23921	-1.37536	0.20823	-0.20823
Plcd4	phospholipase C, delta 4	26.8376	33.6483	30.2927	44.4615	21.2195	25.6893	41.0806	26.3286	24.1721	34.6365	23.1467	17.5504	-0.00849589	0.0731624	0.638134	0.92442	32.732	20.971	-0.219579	0.626767	0.223653	1.78311	-1.01643	-0.374117	1.44179	-0.287599	-0.584471	0.740933	-0.730925	-1.60313	0.170568	-0.170568
Zfp142	zinc finger protein 142	160.131	142.071	218.865	144.5	174.369	159.844	239.637	214.219	275.25	226.049	233.063	150.727	0.173305	0.291579	0.0142891	0.369048	179.881	183.247	-0.760267	-1.2539	0.596671	-1.18488	-0.399898	-0.767765	1.00784	0.500491	1.65029	0.742273	0.88092	-1.01178	-0.628339	0.628339
Bcs1l	BCS1 homolog, ubiquinol-cytochrome c reductase complex chaperone	168.182	180.392	156.765	129.965	169.756	128.446	154.908	125.659	168.425	202.35	163.623	115.626	-0.00170799	0.068339	0.950217	0.990154	153.372	129.28	0.536041	0.966173	0.111763	-0.983543	0.592803	-1.0504	0.0405802	-1.17465	0.544825	1.68618	0.369326	-1.63911	0.0288068	-0.0288068
Rnf25	ring finger protein 25	266.587	319.659	314.287	362.533	302.609	402.465	305.537	458.357	281.488	313.552	356.779	288.034	0.00643428	0.0675917	0.834478	0.969143	334.515	283.036	-1.28323	-0.156992	-0.263614	0.643746	-0.500716	1.32014	-0.440567	2.17558	-0.949555	-0.278319	0.541095	-0.807564	-0.0401114	0.0401114
Stk36	serine/threonine kinase 36	14.3134	1.86935	9.84512	5.98521	10.1485	8.56309	7.70261	9.57405	10.1367	13.6723	14.3669	8.25903	0.00840227	0.0745756	0.476921	0.873355	7.35231	9.33624	1.13642	-2.50316	0.17845	-0.860333	0.250067	-0.137939	-0.364534	0.113456	0.247308	1.01002	1.14683	-0.216581	-0.322749	0.322749
Ttll4	tubulin tyrosine ligase-like family, member 4	297.897	343.961	390.776	334.317	391.178	362.504	403.103	300.386	402.349	340.896	346.403	405.725	0.0154233	0.0645041	0.639282	0.924603	370.973	299.296	-1.65815	-0.370892	0.795901	-0.627878	0.805387	0.10656	1.08317	-1.58451	1.06581	-0.451884	-0.306793	1.14328	-0.158179	0.158179
Cyp27a1	cytochrome P450, family 27, subfamily a, polypeptide 1	222.752	283.207	199.932	188.107	261.093	194.097	206.259	190.284	184.02	289.853	215.504	388.174	0.0139089	0.0722484	0.562442	0.903353	222.116	211.308	-0.142046	0.900939	-0.595486	-0.846638	0.54249	-0.717923	-0.465846	-0.799483	-0.936281	1.00416	-0.281923	2.33803	-0.143111	0.143111
Wnt6	wingless-type MMTV integration site family, member 6	8.94587	22.4322	6.05854	12.8254	20.2969	2.85436	7.70261	9.57405	9.35695	18.2297	13.5688	10.3238	-0.00367989	0.0740289	0.752441	0.949649	12.0284	10.1749	-0.39024	1.58086	-1.00233	0.28505	1.3246	-1.90324	-0.638786	-0.271581	-0.31211	1.06173	0.401266	-0.135234	-0.0175479	0.0175479
Cdk5r2	cyclin dependent kinase 5, regulatory subunit 2	27.7322	15.8895	15.9037	0	19.3744	0	36.8013	22.7384	7.01771	30.9906	6.3853	7.22665	0.00388433	0.0746762	0.571682	0.906247	14.6615	12.3937	0.883493	0.261895	0.262772	-1.77053	0.465933	-1.77053	1.26086	0.644318	-0.407482	1.0264	-0.469486	-0.387642	-0.277828	0.277828
Fev	FEV transcription factor, ETS family member	9.84045	7.47741	13.6317	7.69527	6.45812	5.70873	11.126	7.18053	7.01771	11.8493	8.77979	3.09714	-0.00229894	0.0738736	0.848905	0.973468	8.68287	6.32037	0.570465	-0.201713	1.62577	-0.125588	-0.574309	-0.86823	0.949387	-0.30734	-0.366242	1.15237	0.237547	-2.09213	0.0710665	-0.0710665
Cfap65	cilia and flagella associated protein 65	26.8376	9.34676	12.8744	58.142	54.4327	79.9222	16.2611	9.57405	24.9519	11.8493	15.1651	49.5542	-0.015715	0.0766734	0.109719	0.688608	38.4965	18.5131	0.0236708	-1.06642	-0.78884	1.19925	1.0847	1.79132	-0.558859	-1.04701	-0.0691555	-0.864785	-0.630161	0.926292	0.373946	-0.373946
Ihh	Indian hedgehog	4546.29	4002.28	3452.61	6006.58	4176.56	7604.03	3781.12	4565.62	3292.09	3617.69	3622.86	4221.4	-0.062858	0.105161	0.0545786	0.571367	4837.2	3219.93	0.248107	-0.277212	-0.884594	1.39989	-0.101657	2.37822	-0.511124	0.265619	-1.07993	-0.692765	-0.6869	-0.0576537	0.460459	-0.460459
Nhej1	non-homologous end joining factor 1	62.6211	89.7289	87.8488	97.4734	61.8134	62.796	116.395	110.102	65.4987	102.998	106.156	37.1656	0.0143093	0.0741703	0.452348	0.865634	86.0092	70.3223	-0.760785	0.328226	0.260468	0.597487	-0.79763	-0.752844	1.19772	1.00627	-0.631948	0.780637	0.882244	-2.10984	-0.187513	0.187513
Slc23a3	solute carrier family 23 (nucleobase transporters), member 3	70.6723	75.7088	69.6732	91.4882	51.665	137.01	67.6118	64.6248	56.9215	83.8568	55.0732	99.1084	-0.0152398	0.0737703	0.463198	0.869541	82.1927	59.9282	-0.20582	0.0331774	-0.254558	0.719206	-1.22336	2.32187	-0.35658	-0.508069	-0.920847	0.398349	-1.02512	1.02176	0.231752	-0.231752
Cnppd1	cyclin Pas1/PHO80 domain containing 1	1379.45	1294.53	1195.8	1223.55	1047.14	1655.53	1036.43	1646.74	927.118	1035.45	1228.37	1060.25	-0.0315271	0.0755054	0.301342	0.802719	1242.16	982.983	0.716888	0.370597	-0.0600674	0.0642569	-0.776396	1.71708	-0.83162	1.68776	-1.42792	-0.836694	0.0856054	-0.709485	0.338726	-0.338726
Retreg2	reticulophagy regulator family member 2	2072.76	1788.97	1652.47	1890.47	1727.09	2546.09	1634.66	2139.8	1409.78	1546.79	1673.75	1685.87	-0.0578633	0.0886106	0.127754	0.709647	1873.29	1409.32	0.905748	-0.0132134	-0.506412	0.330625	-0.232166	2.19719	-0.57359	1.10506	-1.48826	-0.915782	-0.42701	-0.382191	0.446962	-0.446962
Zfand2b	zinc finger, AN1 type domain 2B	426.718	416.865	403.65	541.234	417.01	510.931	368.013	384.159	407.027	360.038	328.045	441.858	-0.11363	0.122055	0.0384385	0.534751	442.951	320.169	0.218926	0.0520781	-0.177161	1.94513	0.0545508	1.52225	-0.829157	-0.527355	-0.117968	-0.982439	-1.62777	0.468921	0.602628	-0.602628
Abcb6	ATP-binding cassette, sub-family B member 6	3266.14	3102.19	2776.33	4140.05	3050.08	4769.64	3116.99	3889.46	2506.1	2912.2	2731.31	2470.48	-0.0524391	0.0902116	0.119401	0.705915	3492.55	2418.25	0.153279	-0.101757	-0.650279	1.33107	-0.185586	2.03674	-0.0782028	1.02037	-1.15497	-0.414304	-0.730938	-1.22541	0.430578	-0.430578
Atg9a	autophagy related 9A	2637.24	2162.84	1960.69	2653.16	2219.75	2788.71	2024.93	2023.71	1838.64	1911.39	1809.43	2124.64	-0.213744	0.121002	0.00504487	0.232496	2301.68	1617.93	1.36421	0.0147371	-0.64979	1.40528	0.190997	1.74564	-0.431727	-0.435791	-1.08379	-0.821892	-1.19175	-0.106127	0.678512	-0.678512
Ankzf1	ankyrin repeat and zinc finger domain containing 1	205.755	193.478	245.371	205.207	223.266	199.806	231.078	177.12	254.977	231.518	177.99	219.897	0.00485785	0.0651067	0.881407	0.979097	216.368	176.918	-0.284055	-0.802562	1.23744	-0.306667	0.414939	-0.532208	0.712777	-1.53474	1.57639	0.729298	-1.4945	0.283891	-0.0455183	0.0455183
Glb1l	galactosidase, beta 1-like	42.9402	37.387	60.5854	46.1716	52.5876	42.8155	27.387	52.6573	35.0886	65.6271	46.2934	55.7485	-0.00115222	0.0717782	0.953728	0.990456	44.489	42.5689	-0.313469	-0.857229	1.17064	-0.0165396	0.537041	-0.325196	-1.97322	0.542818	-1.09647	1.54293	-0.00559849	0.794294	0.0325406	-0.0325406
Stk16	serine/threonine kinase 16	763.977	698.203	658.866	960.198	894.911	839.183	872.962	814.991	735.3	772.03	640.925	635.945	-0.0275189	0.0698077	0.416186	0.849278	820.721	599.861	-0.038146	-0.696669	-1.11804	1.65569	1.13083	0.653955	0.946379	0.437767	-0.318624	0.0388832	-1.31784	-1.37419	0.264605	-0.264605
Tuba4a	tubulin, alpha 4A	1269.42	1249.66	1162.48	1772.48	1267.64	1881.03	1411.29	1653.92	1751.31	1257.85	1225.98	1823.18	0.0150741	0.0699254	0.59843	0.914727	1457.43	1285.38	-0.743388	-0.828314	-1.21888	1.07961	-0.750995	1.40701	-0.167951	0.699266	1.01353	-0.792952	-0.93181	1.23487	-0.175826	0.175826
Dnajb2	DnaJ heat shock protein family (Hsp40) member B2	420.456	451.449	390.776	441.195	447.455	907.688	528.912	622.313	392.992	440.248	413.448	272.548	-0.0160811	0.0739172	0.444918	0.864383	527.913	356.922	-0.307051	-0.0654093	-0.553374	-0.143708	-0.0957161	2.40984	0.480382	1.05109	-0.534433	-0.151019	-0.363822	-1.72677	0.20743	-0.20743
Ptprn	protein tyrosine phosphatase receptor type N	122.558	118.704	118.141	25.6509	127.317	11.4175	190.853	250.122	71.7366	181.386	64.6512	89.817	0.0142057	0.0760757	0.185136	0.740044	98.6807	109.621	0.311061	0.26472	0.257869	-1.46307	0.366845	-2.02554	0.99485	1.44798	-0.409698	0.912499	-0.535701	-0.121812	-0.381353	0.381353
Resp18	regulated endocrine-specific protein 18	43.8347	45.7991	43.1671	20.5207	25.8325	8.56309	45.3598	73.0021	10.9164	62.8926	22.3486	22.7123	0.00702314	0.0744583	0.534361	0.89392	31.5404	31.9798	0.537198	0.618299	0.509127	-0.659974	-0.336374	-1.62408	0.600348	1.56783	-1.394	1.24673	-0.543793	-0.521315	-0.1593	0.1593
Dnpep	aspartyl aminopeptidase	1234.53	1109.46	1086.75	1297.94	1184.6	793.513	981.654	898.764	1075.27	1071	1036.81	1137.68	-0.031387	0.0696621	0.328373	0.813281	1075.65	869.916	1.08226	0.285927	0.132323	1.4573	0.773913	-2.17696	-0.620123	-1.2686	0.0535224	0.0239992	-0.216302	0.472741	0.259127	-0.259127
Des	desmin	12271.9	12837.8	6033.55	53.0118	14169.1	299.708	11553.9	18705.3	8040.74	7168.85	5515.3	11152.8	0.00304498	0.0746816	0.62585	0.922421	7491.18	8430.5	0.53869	0.567218	0.0906972	-2.42568	0.62969	-1.6901	0.500547	0.805704	0.271562	0.199211	0.0342622	0.478199	-0.381581	0.381581
Speg	SPEG complex locus	229.909	276.664	157.522	29.071	324.751	68.5048	252.474	420.061	206.633	236.987	124.513	168.278	0.00918204	0.0747381	0.432588	0.857431	184.831	192.747	0.361601	0.669773	-0.232095	-2.20766	0.944961	-1.34765	0.51611	1.40166	0.188965	0.411329	-0.574932	-0.132053	-0.301846	0.301846
Gmppa	GDP-mannose pyrophosphorylase A	771.134	612.213	665.682	805.438	648.58	930.523	753.144	848.5	661.225	712.783	739.897	758.798	0.0055653	0.0636078	0.868863	0.976905	735.93	620.201	0.367533	-1.53482	-0.849297	0.730648	-1.06298	1.94389	0.171143	1.16684	-0.904505	-0.28555	0.0237663	0.233332	-0.0675041	0.0675041
Asic4	acid-sensing ion channel family member 4	13.4188	11.2161	4.5439	0	21.2195	0	7.70261	15.5578	1.55949	16.4068	2.39449	17.5504	0.00166213	0.0745999	0.793503	0.957903	7.44703	8.91178	0.644325	0.453914	-0.294653	-1.63086	1.20797	-1.63086	0.103089	0.813662	-0.845566	0.877329	-0.658653	0.960306	-0.208361	0.208361
Chpf	chondroitin polymerizing factor	201.282	266.383	193.116	108.589	223.266	119.883	169.457	305.173	212.871	192.324	220.293	238.479	0.0245645	0.0766888	0.278552	0.791416	180.116	194.861	0.0486491	1.04607	-0.0939168	-1.93362	0.411066	-1.63709	-0.53515	1.54928	0.243379	-0.107993	0.363745	0.645581	-0.359807	0.359807
Tmem198	transmembrane protein 198	15.208	6.54273	6.05854	11.9704	8.3033	25.6893	13.6935	21.5416	10.1367	14.5838	11.9724	11.3562	0.00868111	0.074423	0.496288	0.883045	12.043	11.5999	0.473203	-1.29007	-1.4185	-0.0996555	-0.860638	1.9659	0.214405	1.42556	-0.461806	0.368317	-0.0992731	-0.21744	-0.204961	0.204961
Obsl1	obscurin-like 1	38.4672	35.5177	33.322	7.69527	35.981	34.2524	32.5221	38.2962	41.3265	29.1676	37.5136	26.8418	0.00765871	0.0736078	0.631366	0.923475	29.8817	28.8589	0.58052	0.339872	0.152905	-2.97515	0.378438	0.232994	0.0829965	0.566872	0.803456	-0.221727	0.503963	-0.445135	-0.215071	0.215071
Inha	inhibin alpha	9.84045	10.2814	6.81586	2.56509	10.1485	0	13.6935	9.57405	3.11898	6.38041	10.3761	2.06476	0.00159575	0.074327	0.859074	0.975555	7.25073	5.25265	0.639833	0.704177	0.150104	-0.800111	0.684933	-2.32591	1.15882	0.600218	-0.644413	0.0708004	0.717799	-0.956249	-0.157829	0.157829
Stk11ip	serine/threonine kinase 11 interacting protein	464.29	406.584	468.779	448.036	312.758	622.252	408.238	568.459	403.129	380.09	508.43	324.167	-0.00910074	0.0699763	0.727585	0.944384	444.441	364.044	0.313	-0.334182	0.36035	0.138122	-1.57824	1.77788	-0.314553	1.32055	-0.37541	-0.658337	0.762123	-1.4113	0.112821	-0.112821
Slc4a3	solute carrier family 4 (anion exchanger), member 3	47.4131	63.558	47.711	12.8254	106.098	8.56309	77.0261	80.1826	97.4682	83.8568	62.2567	53.6837	0.0173317	0.0768139	0.156585	0.720606	52.6302	62.9109	-0.248576	0.213736	-0.239214	-1.75635	1.1435	-2.07049	0.54428	0.616117	0.978874	0.697382	0.179458	-0.0587145	-0.492899	0.492899
Epha4	Eph receptor A4	105.561	112.161	171.154	90.6331	159.608	19.9806	79.5936	46.6735	89.6708	134.9	73.431	70.2018	-0.0161523	0.0759579	0.261799	0.785525	105.522	69.1435	0.339604	0.463694	1.38821	0.0374287	1.22841	-2.21378	-0.208825	-1.11291	0.0168013	0.854849	-0.356425	-0.437066	0.207263	-0.207263
Sgpp2	sphingosine-1-phosphate phosphatase 2	1881.32	1815.14	2053.84	2591.59	2100.73	2543.24	2376.68	1793.94	1783.28	1871.28	1366.45	1708.59	-0.0694079	0.10221	0.0878714	0.659908	2246.87	1420.58	-0.229479	-0.425625	0.252248	1.53592	0.376427	1.43162	1.057	-0.48993	-0.522529	-0.258784	-1.9705	-0.756375	0.490185	-0.490185
Farsb	phenylalanyl-tRNA synthetase, beta subunit	797.077	841.208	810.329	741.311	779.587	396.757	730.892	838.926	933.356	882.32	814.924	707.179	0.0286826	0.0747371	0.335286	0.817265	716.681	696.122	0.223253	0.477371	0.300899	-0.11702	0.118951	-2.9491	-0.183182	0.464533	0.970511	0.703267	0.327544	-0.337024	-0.324275	0.324275
Gm39665	predicted gene, 39665	40.2564	16.8242	7.57317	23.9408	14.7614	57.0873	17.1169	21.5416	14.8152	9.11487	15.1651	20.6476	-0.0164835	0.0765733	0.160663	0.723841	22.884	13.5446	1.41566	-0.261534	-1.31732	0.342253	-0.462288	2.27318	-0.23416	0.151565	-0.456868	-1.1061	-0.42185	0.0774646	0.331659	-0.331659
5730419F03Rik	RIKEN cDNA 5730419F03 gene	253.168	102.814	87.8488	223.163	94.104	459.553	133.512	166.349	67.0581	56.5122	83.8071	111.497	-0.0304633	0.0831299	0.0220809	0.439453	183.499	80.8655	1.11189	-0.388909	-0.615658	0.882578	-0.517868	2.26529	0.0117783	0.371582	-0.979082	-1.19244	-0.681398	-0.267762	0.456221	-0.456221
Acsl3	acyl-CoA synthetase long-chain family member 3	8666.76	5895.94	4634.78	8635.8	5873.2	10287.1	5034.08	5220.25	3443.36	5190.01	5189.65	7347.44	-0.0658575	0.114079	0.0284834	0.483167	6726.82	4398.44	1.17674	-0.062335	-0.833488	1.16521	-0.0747355	1.72948	-0.568996	-0.45267	-1.78136	-0.471284	-0.471504	0.644953	0.516811	-0.516811
Utp14b	UTP14B small subunit processome component	975.099	644.926	539.967	831.944	630.128	930.523	522.066	321.927	321.255	453.921	355.98	793.899	-0.458178	0.355596	0.00399413	0.204591	683.259	374.421	1.37625	0.299354	-0.151093	0.958413	0.240024	1.25261	-0.235629	-1.40861	-1.4135	-0.582793	-1.17122	0.836185	0.662594	-0.662594
Gm51635	predicted gene, 51635	17.8917	14.9548	26.5061	28.216	13.8388	8.56309	23.1078	8.37729	7.79746	30.0791	24.743	27.8742	0.00324952	0.0738402	0.798981	0.960064	19.1978	16.4791	-0.0437861	-0.399736	0.843089	0.998584	-0.544936	-1.33634	0.516054	-1.36842	-1.47101	1.16194	0.67661	0.967948	-0.0805204	0.0805204
Kcne4	potassium voltage-gated channel, Isk-related subfamily, gene 4	72.4615	78.5128	42.4098	3.42012	50.7424	19.9806	111.26	132.84	236.263	159.51	114.137	564.711	1.96181	0.627387	5.81071e-05	0.0162108	51.0542	201.571	-0.225819	-0.155253	-0.64889	-1.73761	-0.516447	-1.11051	0.173459	0.354131	0.999777	0.549829	0.198928	2.11841	-0.732422	0.732422
Scg2	secretogranin II	248.695	195.347	135.56	3.42012	189.131	0	251.618	307.566	141.134	308.994	76.6236	181.699	0.00461418	0.074816	0.440793	0.861245	129.179	169.337	0.657475	0.409706	0.0595087	-1.7824	0.377471	-2.17958	0.669774	0.885228	0.0965881	0.890288	-0.421887	0.337837	-0.409638	0.409638
Ap1s3	adaptor-related protein complex AP-1, sigma 3	406.142	378.544	421.068	507.888	392.1	516.64	632.47	256.106	562.977	507.698	523.595	1009.67	0.0356716	0.0837563	0.105511	0.687395	474.785	476.68	-0.536351	-0.742294	-0.429947	0.130778	-0.639579	0.182522	0.802551	-1.84557	0.444157	0.129651	0.223088	2.28099	-0.339145	0.339145
Wdfy1	WD repeat and FYVE domain containing 1	326.524	1120.68	422.583	1610.02	2333.23	2166.46	457.877	1144.1	331.392	1723.62	358.375	1432.94	-0.0111396	0.0753091	0.289316	0.796858	1351.81	831.736	-1.24618	0.300712	-0.940258	0.784926	1.2888	1.18755	-0.842834	0.328101	-1.22894	0.876989	-1.13711	0.628238	0.229259	-0.229259
Mrpl44	mitochondrial ribosomal protein L44	585.954	481.358	529.365	623.317	463.139	425.3	507.516	545.721	501.377	585.175	527.585	481.088	0.00313559	0.0623299	0.928027	0.986979	504.999	440.158	1.11949	-0.68374	0.183098	1.69431	-1.03275	-1.79774	-0.202417	0.462564	-0.313389	1.10716	0.152235	-0.68882	-0.0862214	0.0862214
Serpine2	serine (or cysteine) peptidase inhibitor, clade E, member 2	110.929	106.553	84.8195	29.071	122.704	8.56309	91.5754	128.053	75.6354	86.5913	94.1832	98.076	0.00874065	0.07446	0.496041	0.883045	73.8811	80.4246	0.610862	0.534708	0.120174	-1.43872	0.805697	-2.5457	0.256175	0.889767	-0.0770057	0.156535	0.306833	0.380683	-0.318831	0.318831
Cul3	cullin 3	2205.16	2038.53	2050.06	2613.83	2428.25	1832.5	2431.46	1065.11	2263.6	2142	2139.87	2668.7	-0.00706079	0.0702888	0.792423	0.957656	2232.44	1713.21	0.185382	-0.144315	-0.120679	0.901631	0.590938	-0.589939	0.596493	-2.82677	0.295342	0.0633356	0.059176	0.989402	0.13717	-0.13717
Dock10	dedicator of cytokinesis 10	79.6182	354.242	337.763	31.6361	81.1878	108.466	100.134	189.087	487.341	164.979	770.227	266.354	0.0161122	0.0768594	0.0870579	0.657691	168.905	313.001	-0.901539	0.761325	0.699834	-1.61276	-0.883798	-0.607232	-0.686025	-0.00901135	1.18401	-0.163697	1.81863	0.400273	-0.424029	0.424029
Irs1	insulin receptor substrate 1	42.0456	42.9951	31.05	11.1154	63.6586	14.2718	40.2247	38.2962	53.0227	31.9021	38.3118	75.3636	0.0138771	0.075436	0.311821	0.805834	33.8859	39.485	0.225938	0.272912	-0.371884	-1.90605	1.16686	-1.59512	0.134024	0.0338944	0.734149	-0.321455	0.0347173	1.59202	-0.367892	0.367892
Rhbdd1	rhomboid domain containing 1	585.954	500.052	532.394	528.408	488.049	402.465	489.543	375.781	484.222	545.981	456.549	674.143	-0.00263247	0.0668139	0.942125	0.989067	490.152	422.779	1.0219	-0.00389134	0.399477	0.35096	-0.159465	-1.37748	-0.139917	-1.8033	-0.209781	0.562478	-0.584364	1.94338	0.0385835	-0.0385835
Col4a4	collagen, type IV, alpha 4	9.84045	9.34676	15.9037	3.42012	7.38071	0	11.126	13.1643	14.8152	3.64595	9.57795	8.25903	0.00577905	0.074451	0.576718	0.907775	7.86287	8.2447	0.322346	0.250823	1.07877	-0.844774	-0.0559084	-2.54896	0.500099	0.760751	0.956273	-0.789832	0.284559	0.0858474	-0.299616	0.299616
Col4a3	collagen, type IV, alpha 3	19.6809	10.2814	15.1463	16.2456	22.1421	5.70873	6.84676	1.19676	10.1367	12.7608	7.98163	9.29141	-0.0254735	0.0803086	0.0449018	0.548476	12.7285	6.89031	1.19433	-0.0356892	0.654008	0.792367	1.45877	-0.870004	-0.636738	-2.21217	-0.0586494	0.33364	-0.423509	-0.196354	0.532297	-0.532297
Mff	mitochondrial fission factor	943.789	899.158	894.392	1026.04	939.195	1227.38	998.771	882.009	906.845	1009.93	947.419	949.788	-0.0195892	0.060155	0.594134	0.913418	997.488	782.662	-0.247434	-0.780668	-0.839062	0.676516	-0.301224	2.67447	0.378135	-0.992115	-0.687109	0.501143	-0.2051	-0.177547	0.197099	-0.197099
Tm4sf20	transmembrane 4 L six family member 20	1971.67	2405.86	1850.13	2139.28	1893.15	2854.36	3270.18	2836.31	1930.65	3175.62	2187.76	1303.89	0.0180074	0.0736286	0.44946	0.865087	2402.16	1905.71	-0.491805	0.254805	-0.729401	-0.186328	-0.643619	0.899692	1.41479	0.875702	-0.570373	1.30351	-0.102281	-2.02469	-0.149443	0.149443
Agfg1	ArfGAP with FG repeats 1	930.37	928.133	906.509	970.459	928.124	1078.95	1007.33	637.871	983.26	887.789	1008.08	1088.13	-0.00722015	0.0649557	0.817675	0.964699	969.917	767.52	-0.0701005	-0.0877446	-0.260384	0.239606	-0.0878164	1.0215	0.51411	-2.79603	0.335995	-0.412948	0.519593	1.08422	0.125843	-0.125843
Ccl20	C-C motif chemokine ligand 20	59.0427	216.845	220.379	69.2574	39.6713	139.864	122.386	584.017	237.043	135.812	999.299	161.051	0.0267232	0.0815848	0.00480571	0.228205	134.734	352.875	-1.0442	0.211864	0.230288	-0.91562	-1.33354	-0.263107	-0.39769	1.43915	0.314103	-0.293165	2.16761	-0.115698	-0.519051	0.519051
Sphkap	SPHK1 interactor, AKAP domain containing	27.7322	10.2814	8.33049	0	20.2969	0	12.8377	29.9189	3.89873	24.6102	7.18346	12.3885	0.00338615	0.0746411	0.621053	0.920268	8.62443	13.0005	1.12918	0.0336702	-0.141223	-1.75018	0.730999	-1.75018	0.237911	1.23432	-0.644337	0.970435	-0.254303	0.20372	-0.291291	0.291291
Pid1	phosphotyrosine interaction domain containing 1	64.4102	60.7539	26.5061	7.69527	86.7233	168.408	79.5936	102.921	80.3138	54.6892	44.6971	54.7161	0.000719799	0.0740703	0.948353	0.990154	71.6133	56.223	0.0658001	-0.0249973	-1.11745	-2.17014	0.557314	1.82846	0.410505	0.862545	0.425729	-0.183652	-0.471192	-0.182926	-0.143502	0.143502
Dner	delta/notch-like EGF repeat containing	19.6809	29.9096	18.1756	0	34.1358	0	39.3689	16.7546	14.0354	24.6102	8.77979	25.8095	0.00309083	0.0745688	0.676922	0.935228	20.265	14.9988	0.261231	0.74523	0.178818	-1.93264	0.916817	-1.93264	1.1127	0.0974783	-0.0694457	0.508814	-0.451044	0.564697	-0.293866	0.293866
Trip12	thyroid hormone receptor interactor 12	4075.74	3526.53	3237.53	3773.25	4170.1	4041.78	3444.78	2091.93	3712.37	3302.32	3296.41	4594.09	-0.02877	0.0744589	0.334115	0.817138	3698.99	2832.85	0.701755	-0.0306475	-0.462296	0.311271	0.817761	0.659364	-0.14914	-2.65237	0.228985	-0.362343	-0.371377	1.30903	0.332868	-0.332868
Fbxo36	F-box protein 36	88.5641	65.4273	78.0037	107.734	84.8782	99.9028	58.1975	51.4605	42.1063	64.7156	56.6695	148.663	-0.0182274	0.0757905	0.304327	0.804518	82.3572	60.5994	0.445913	-0.398141	0.081561	1.03753	0.322256	0.80547	-0.701699	-1.00703	-1.47552	-0.427033	-0.768902	2.08559	0.382431	-0.382431
Sp140l1	Sp140 nuclear body protein like 1	0	2.80403	7.57317	0.85503	0	0	9.4143	17.9513	7.79746	0	25.5412	2.06476	0.00863037	0.0754811	0.0437277	0.545313	3.44109	8.8939	-1.04887	-0.0781419	0.538427	-0.511707	-1.04887	-1.04887	0.7175	1.3692	0.561383	-1.04887	1.81403	-0.215218	-0.533003	0.533003
A530040E14Rik	RIKEN cDNA A530040E14 gene	0	64.4926	34.0793	0	1.84518	22.8349	5.99092	53.854	51.4632	10.0264	107.752	23.7447	0.00505038	0.0749226	0.324969	0.81199	21.5405	41.1409	-1.43682	1.03155	0.406261	-1.43682	-0.993919	0.0881483	-0.64227	0.839277	0.792813	-0.413246	1.64816	0.116852	-0.390265	0.390265
Gm7609	predicted pseudogene 7609	2.68376	18.6935	9.84512	0	0	0	7.70261	8.37729	14.0354	2.73446	37.5136	1.03238	0.00496832	0.0749349	0.304497	0.80466	6.04021	10.6164	-0.324469	1.07485	0.465435	-1.20121	-1.20121	-1.20121	0.276256	0.338522	0.780235	-0.316274	1.96555	-0.656472	-0.39797	0.39797
Sp110	Sp110 nuclear body protein	46.5185	205.629	171.154	31.6361	39.6713	91.3397	29.9546	306.369	191.038	36.4595	395.09	58.8456	0.0104716	0.0754548	0.217704	0.76196	94.8973	164.636	-0.733338	0.829977	0.599931	-1.02474	-0.859136	-0.110659	-1.06245	1.36073	0.73657	-0.922694	1.71888	-0.533073	-0.216327	0.216327
Sp140	Sp140 nuclear body protein	47.4131	180.392	134.045	23.9408	25.8325	131.301	24.8195	80.1826	138.015	37.371	281.751	65.0399	0.00317465	0.0743853	0.727457	0.944384	86.7219	100.394	-0.571499	1.12204	0.685965	-1.17245	-1.11369	0.656805	-1.14484	0.0107862	0.727382	-0.800018	1.83379	-0.234259	-0.0654726	0.0654726
Sp100	nuclear antigen Sp100	285.373	737.459	499.829	228.293	208.505	508.077	237.925	594.788	615.999	164.068	1085.5	292.163	0.00779882	0.0743846	0.529632	0.89258	403.348	458.754	-0.545494	1.0963	0.400321	-0.898691	-1.03782	0.429031	-0.834418	0.708161	0.770873	-1.39263	1.8118	-0.507432	-0.0927256	0.0927256
A630001G21Rik	RIKEN cDNA A630001G21 gene	16.9971	100.945	89.3634	13.6805	14.7614	17.1262	14.5494	108.905	110.724	18.2297	249.825	44.3923	0.0117972	0.0758575	0.120875	0.707522	41.7376	88.6812	-0.808873	0.779075	0.634642	-0.933939	-0.891525	-0.80429	-0.899709	0.87177	0.89228	-0.765847	2.01544	-0.0890196	-0.337485	0.337485
Cab39	calcium binding protein 39	6509.91	5284.66	4860.46	7222.44	5364.85	7604.03	7135.18	5214.26	5784.93	5552.78	4934.24	6593.8	-0.0140102	0.0679838	0.657604	0.928861	6245.27	4680	0.584646	-0.738427	-1.2683	1.24493	-0.642984	1.5725	1.16763	-0.823389	-0.164949	-0.424725	-1.17294	0.666008	0.125395	-0.125395
Itm2c	integral membrane protein 2C	1094.08	1274.9	1103.41	977.299	1186.45	1307.3	1108.32	1539.03	1161.82	995.344	1435.89	1554.76	0.0415259	0.0779382	0.228092	0.766543	1159.61	1114.48	-0.665673	0.306769	-0.611904	-1.37751	-0.151433	0.467128	-0.583795	1.51481	-0.284753	-1.26249	1.06847	1.58038	-0.338771	0.338771
Gpr55	G protein-coupled receptor 55	32.2051	55.1459	74.2171	23.0858	22.1421	39.9611	53.0624	64.6248	74.0759	46.4859	104.559	54.7161	0.0332012	0.0840616	0.0478015	0.557903	44.6024	57.4158	-0.912695	0.189111	0.899703	-1.48313	-1.54907	-0.498463	0.102401	0.559321	0.894908	-0.186145	1.81267	0.171394	-0.559092	0.559092
2810459M11Rik	RIKEN cDNA 2810459M11 gene	926.792	884.203	817.145	1180.8	905.982	1204.54	988.501	1408.58	905.285	1012.66	903.52	1134.58	0.0216091	0.0703534	0.487369	0.879078	996.862	894.109	-0.535544	-0.82404	-1.30546	0.964493	-0.674939	1.0888	-0.138652	2.07047	-0.679659	0.0104822	-0.691627	0.715681	-0.214449	0.214449
Psmd1	proteasome (prosome, macropain) 26S subunit, non-ATPase, 1	2346.5	2190.88	1993.26	2217.09	2004.79	2703.08	2001.82	2507.2	2370.43	2221.29	2276.36	2341.44	0.0118455	0.059647	0.746936	0.948517	2185.15	1952.79	0.425758	-0.315503	-1.3339	-0.187152	-1.27188	1.95876	-1.28779	1.14281	0.535483	-0.166708	0.0977381	0.402388	-0.120653	0.120653
Htr2b	5-hydroxytryptamine (serotonin) receptor 2B	25.943	53.2765	17.4183	4.27515	29.5228	2.85436	41.0806	52.6573	27.2911	35.548	19.1559	13.4209	0.00806011	0.0748453	0.40832	0.845902	24.738	24.6802	0.134657	1.30314	-0.375781	-1.58444	0.320109	-1.80592	0.841824	1.2814	0.206128	0.604738	-0.261964	-0.663891	-0.334706	0.334706
Armc9	armadillo repeat containing 9	76.9344	93.4676	90.1208	33.3462	63.6586	45.6698	59.0533	107.708	96.6885	89.3258	118.128	80.5255	0.0321626	0.0819865	0.116456	0.699	64.2194	82.068	0.00483039	0.582579	0.471596	-2.06949	-0.522522	-1.36498	-0.722107	1.0262	0.686831	0.44482	1.32526	0.136976	-0.482997	0.482997
B3gnt7	UDP-GlcNAc:betaGal beta-1,3-N-acetylglucosaminyltransferase 7	6.26211	8.41208	12.8744	9.40533	7.38071	0	5.99092	17.9513	9.35695	0.911487	14.3669	4.12952	0.00219732	0.074385	0.80065	0.960219	7.3439	7.7864	-0.0811473	0.252975	0.824693	0.392048	0.0990846	-2.21721	-0.127316	1.3564	0.385459	-1.39761	0.991312	-0.478685	-0.121593	0.121593
Ncl	nucleolin	5117.93	5004.26	5642.77	3668.93	4480.09	3433.8	4712.28	3696.78	6206	5543.67	5913.59	4665.32	0.0418994	0.0819354	0.310054	0.805514	4490.36	4337.57	0.371462	0.256305	0.872403	-1.33067	-0.31038	-1.66812	-0.0517103	-1.29212	1.36122	0.781431	1.11318	-0.103002	-0.3015	0.3015
Ptma	prothymosin alpha	5101.83	5498.7	5629.9	5282.37	4953.38	3331.04	5612.63	3590.27	6960.01	5907.35	5741.18	5715.25	0.0247892	0.0733143	0.320791	0.808733	5051.34	4652.35	-0.0759888	0.285842	0.399809	0.0919359	-0.218507	-2.1266	0.384963	-1.76732	1.42643	0.632433	0.494446	0.472554	-0.273917	0.273917
Pde6d	phosphodiesterase 6D, cGMP-specific, rod, delta	278.216	274.795	258.245	294.985	265.706	331.106	289.276	381.765	272.131	258.862	266.586	210.605	-0.00292479	0.0664761	0.919972	0.985763	285.685	231.658	-0.0344858	-0.119942	-0.545991	0.372205	-0.351253	1.18684	0.235925	2.21148	-0.187066	-0.529706	-0.328558	-1.90945	0.0845616	-0.0845616
Cops7b	COP9 signalosome subunit 7B	287.162	278.533	293.839	337.737	269.396	282.582	292.699	361.42	302.541	279.827	285.742	195.12	-0.0062022	0.0666181	0.839545	0.970549	292.464	237.441	0.0114721	-0.198785	0.170615	1.14787	-0.427355	-0.0994735	0.143654	1.63147	0.3736	-0.166935	-0.0227703	-2.56336	0.100724	-0.100724
Dis3l2	DIS3 like 3'-5' exoribonuclease 2	356.045	311.247	314.287	324.056	342.28	282.582	280.717	242.941	297.083	308.083	290.531	392.304	-0.0266338	0.0687121	0.434796	0.858671	309.195	255.153	1.12522	0.0322423	0.110445	0.35759	0.80235	-0.738298	-0.790635	-1.91738	-0.340787	-0.049852	-0.518362	1.92747	0.281591	-0.281591
Alpi	alkaline phosphatase, intestinal	2480.69	1041.23	1237.46	2616.39	1494.59	3385.28	1911.96	1828.64	1748.19	954.327	1393.59	1184.14	-0.0284666	0.0802137	0.133229	0.709647	1947.82	1184.81	1.04486	-1.17324	-0.739423	1.18336	-0.260292	1.85605	0.371	0.256321	0.140713	-1.39044	-0.438397	-0.850506	0.318551	-0.318551
Eif4e2	eukaryotic translation initiation factor 4E member 2	1161.17	1185.17	1092.81	1298.79	1080.35	1104.64	1303.45	1026.82	1168.84	1246	1186.87	1073.67	0.00713225	0.0567555	0.846318	0.972493	1177.54	950.368	0.03829	0.305867	-0.753594	1.50724	-0.902887	-0.613288	1.55439	-1.56338	0.124332	0.961992	0.324614	-0.983575	-0.069728	0.069728
Efhd1	EF hand domain containing 1	23.2593	15.8895	12.1171	8.5503	23.9873	42.8155	5.99092	9.57405	7.79746	12.7608	3.99081	30.9714	-0.0143805	0.0762225	0.146749	0.715914	18.2251	10.8467	0.733025	0.120424	-0.255487	-0.674454	0.787218	1.94825	-1.03629	-0.545995	-0.774177	-0.187266	-1.38042	1.26516	0.443163	-0.443163
Gigyf2	GRB10 interacting GYF protein 2	1099.45	1009.45	1167.03	1064.51	1430.01	953.358	1087.78	611.542	1040.96	1149.39	974.556	1060.25	-0.0349778	0.0773221	0.257789	0.783058	1118.69	806.111	0.294898	-0.144442	0.603149	0.1285	1.66108	-0.437176	0.239882	-2.6668	0.0134122	0.524338	-0.324703	0.107866	0.351002	-0.351002
Ngef	neuronal guanine nucleotide exchange factor	1100.34	1058.99	1032.22	1136.33	960.415	1193.12	773.684	990.914	771.948	896.904	560.31	785.64	-0.344657	0.151643	0.000985396	0.0884761	1025.79	667.562	0.831899	0.651808	0.531707	0.983546	0.194494	1.21387	-0.806166	0.340497	-0.816471	-0.123921	-2.26552	-0.735741	0.734553	-0.734553
Neu2	neuraminidase 2	16.1026	7.47741	24.9915	8.5503	11.0711	8.56309	16.2611	31.1156	10.9164	24.6102	19.1559	9.29141	0.0137221	0.075633	0.271354	0.788425	12.8191	15.8505	0.179165	-1.17996	1.20086	-0.976212	-0.545262	-0.973866	0.199821	1.78791	-0.57009	1.1617	0.559165	-0.843239	-0.382545	0.382545
Inpp5d	inositol polyphosphate-5-phosphatase D	98.4045	565.479	385.474	82.0828	125.472	262.602	168.601	505.031	589.488	206.908	967.373	431.534	0.0198178	0.0779925	0.0695826	0.621797	264.952	450.059	-1.28708	0.88812	0.351637	-1.46489	-1.03302	-0.157031	-0.700516	0.727233	0.947796	-0.455735	1.67652	0.506964	-0.450377	0.450377
Atg16l1	autophagy related 16 like 1	450.872	413.127	391.533	453.166	378.261	662.213	475.85	540.934	436.658	480.354	454.953	392.304	0.00612267	0.0670126	0.840437	0.970622	462.358	384.201	-0.073708	-0.627403	-0.964178	-0.0413726	-1.17917	2.42993	0.270885	1.09917	-0.277316	0.331327	-0.0162844	-0.951882	-0.0759832	0.0759832
Dgkd	diacylglycerol kinase, delta	3941.55	2998.44	3067.89	3605.66	2815.74	4290.11	4800.44	5764.77	4554.5	4190.11	3697.89	3294.32	0.113769	0.174663	0.0312848	0.507133	3596.38	3583.62	0.124964	-1.15285	-1.04616	-0.292014	-1.44546	0.52232	1.05025	1.91205	0.8031	0.41166	-0.173849	-0.714002	-0.548201	0.548201
Usp40	ubiquitin specific peptidase 40	354.256	360.785	392.29	447.181	493.585	388.194	374.004	250.122	410.926	389.205	284.944	439.793	-0.0345425	0.077125	0.264821	0.785659	409.34	295.826	-0.336347	-0.238737	0.21214	0.92807	1.47588	0.155304	-0.0456103	-2.14221	0.464411	0.169384	-1.47861	0.836315	0.366052	-0.366052
Ugt1a7c	UDP glucuronosyltransferase 1 family, polypeptide A7C	4750.25	3317.17	3512.44	4535.93	4773.47	2009.47	4007.92	1507.91	4248.84	4582.05	3270.87	5723.51	0.00200124	0.0724842	0.925119	0.986625	3692.73	3222.2	0.696778	-0.242175	-0.0930475	0.575718	0.709569	-1.53963	0.251668	-2.27311	0.404423	0.602234	-0.278789	1.18636	0.0178682	-0.0178682
Ugt1a6a	UDP glucuronosyltransferase 1 family, polypeptide A6A	2281.2	1735.69	1610.81	1887.91	2088.74	890.562	1887.14	691.725	1961.84	2214.91	1584.35	1709.62	-0.00441392	0.0723345	0.815589	0.964268	1683.48	1360.41	0.941202	0.172167	-0.0365431	0.407893	0.69237	-1.66498	0.406752	-2.33967	0.515871	0.857877	-0.0827511	0.129805	0.0853523	-0.0853523
Ugt1a2	UDP glucuronosyltransferase 1 family, polypeptide A2	12.5242	7.47741	4.5439	1.71006	2.76777	0	5.99092	3.59027	1.55949	10.9378	10.3761	27.8742	0.00896218	0.0753069	0.209222	0.757691	3.74834	9.05782	0.847304	0.25854	-0.188051	-0.804121	-0.537288	-1.78957	0.0465498	-0.364552	-0.848352	0.678663	0.615838	2.08504	-0.368865	0.368865
Dnajb3	DnaJ heat shock protein family (Hsp40) member B3	15.208	1.86935	10.6024	13.6805	14.7614	5.70873	11.9818	13.1643	3.11898	10.9378	13.5688	46.457	0.00893993	0.075119	0.307554	0.805335	9.76737	14.5426	0.367879	-1.56087	-0.114252	0.218007	0.324946	-0.773175	0.0402872	0.165328	-1.25238	-0.0757316	0.206698	2.45326	-0.256244	0.256244
Ugt1a1	UDP glucuronosyltransferase 1 family, polypeptide A1	1446.55	1142.17	1007.23	913.172	1021.31	490.951	1166.52	744.382	1137.65	1544.97	1224.38	1619.8	0.0276412	0.0784771	0.217055	0.761924	956.892	1045.2	0.916102	0.183897	-0.20173	-0.500218	-0.159322	-2.3336	0.248871	-1.11549	0.171676	1.12169	0.398333	1.26979	-0.349146	0.349146
Mroh2a	maestro heat-like repeat family member 2A	11.6296	5.60806	21.2049	16.2456	13.8388	2.85436	7.70261	13.1643	13.2557	7.2919	7.98163	16.5181	-0.00523518	0.0741143	0.66244	0.929606	11.2424	9.70106	0.154303	-1.11066	1.57118	0.895034	0.52553	-1.94549	-0.613585	0.415807	0.430845	-0.704893	-0.553002	0.934931	0.0149828	-0.0149828
Hjurp	Holliday junction recognition protein	1391.08	1271.16	1554.77	1568.12	1364.51	1838.21	1791.28	1962.68	1483.86	1492.1	1254.71	1468.04	0.0181566	0.0675732	0.57721	0.907775	1564.68	1276.9	-0.638551	-1.27078	0.145522	0.205958	-0.774061	1.33313	1.1492	1.79993	-0.184016	-0.144924	-1.36187	-0.259546	-0.166464	0.166464
Arl4c	ADP-ribosylation factor-like 4C	53.6752	177.588	108.296	50.4468	48.8972	134.155	77.8819	173.53	151.271	90.2373	190.761	60.9103	0.0132367	0.0752599	0.333787	0.816908	99.5443	111.12	-1.11704	1.18806	0.134082	-1.21359	-1.26131	0.573521	-0.490001	1.13579	0.831338	-0.219221	1.3516	-0.91323	-0.282713	0.282713
Gm34194	predicted gene, 34194	8.94587	9.34676	17.4183	15.3905	11.9937	14.2718	3.42338	4.78702	9.35695	4.55744	4.78898	25.8095	-0.0101691	0.075179	0.308329	0.805514	11.9741	8.21495	-0.162621	-0.0941874	1.04442	0.791408	0.323017	0.643968	-1.35204	-0.99786	-0.0924681	-1.05346	-0.997393	1.94721	0.424335	-0.424335
Sh3bp4	SH3-domain binding protein 4	206.65	208.433	269.605	163.311	265.706	225.495	163.466	156.775	230.025	231.518	180.385	279.775	-0.0130679	0.0709434	0.565443	0.905629	216.003	179.744	-0.12418	-0.0820442	1.21452	-1.2476	1.13939	0.307352	-1.24317	-1.4363	0.406794	0.439219	-0.780352	1.40636	0.201241	-0.201241
Agap1	ArfGAP with GTPase domain, ankyrin repeat and PH domain 1	1031.46	962.716	902.722	996.11	930.892	1050.41	908.052	838.926	861.619	897.815	745.484	923.979	-0.120976	0.08177	0.0231872	0.447743	958.483	711.284	1.25338	0.514067	-0.172499	0.879154	0.154989	1.44907	-0.10982	-0.950624	-0.667749	-0.230514	-2.19495	0.0754835	0.679695	-0.679695
Ackr3	atypical chemokine receptor 3	80.5128	92.5329	109.054	69.2574	174.369	28.5436	109.548	56.2475	156.729	129.431	99.7703	218.864	0.0176257	0.0764364	0.226337	0.765825	97.2175	110.177	-0.443474	-0.18535	0.134134	-0.70983	1.13217	-2.01108	0.143156	-1.05571	0.894622	0.48405	-0.0408662	1.65818	-0.347239	0.347239
Cops8	COP9 signalosome subunit 8	661.1	586.977	549.055	536.959	548.018	587.999	680.397	907.141	693.194	591.555	655.291	526.513	0.0671491	0.0955246	0.0950601	0.677668	581.567	562.294	0.411203	-0.358715	-0.787007	-0.929183	-0.79909	-0.347512	0.598816	2.50009	0.720589	-0.308688	0.353764	-1.05426	-0.468384	0.468384
Col6a3	collagen, type VI, alpha 3	770.239	682.313	490.742	241.118	893.988	122.738	612.785	344.666	681.498	389.205	374.338	726.795	-0.00115927	0.0735642	0.929281	0.986979	507.281	419.417	0.907303	0.675166	0.0577077	-1.1856	1.19585	-2.21854	0.471488	-0.577597	0.672888	-0.362576	-0.431902	0.795808	-0.094685	0.094685
Mlph	melanophilin	855.225	822.515	1205.65	739.601	874.614	776.387	910.619	629.494	860.06	863.179	632.145	841.389	-0.0318495	0.074844	0.309914	0.805514	888.231	637.706	0.219136	-0.00877534	2.25324	-0.626145	0.350462	-0.344784	0.58734	-1.55182	0.25214	0.273338	-1.52786	0.123729	0.307189	-0.307189
Rab17	RAB17, member RAS oncogene family	757.715	624.364	559.657	724.21	418.855	1541.36	558.011	1145.3	389.873	553.273	564.301	532.707	-0.0158872	0.0752634	0.346565	0.82163	737.742	530.906	0.395256	-0.0953456	-0.368592	0.279866	-1.07622	2.25623	-0.375907	1.46795	-1.2473	-0.397066	-0.348065	-0.490814	0.231867	-0.231867
Lrrfip1	leucine rich repeat (in FLII) interacting protein 1	1428.65	1333.78	1291.98	1231.24	1329.45	2063.71	1614.12	1445.68	1448.77	1370.88	1338.52	1549.6	0.00410257	0.0653317	0.880349	0.978972	1477.38	1192.24	-0.0640258	-0.564948	-0.796467	-1.14586	-0.588623	2.64325	0.829854	0.0225114	0.0380972	-0.365181	-0.539152	0.530541	-0.0861116	0.0861116
Ramp1	receptor (calcitonin) activity modifying protein 1	246.906	241.146	298.383	195.802	196.511	108.466	294.411	393.733	154.39	268.889	266.586	250.868	0.0285668	0.0791483	0.193225	0.744362	222.453	222.416	0.163405	0.0906027	0.759197	-0.537039	-0.526373	-2.15806	0.716369	1.66634	-1.21857	0.429211	0.402219	0.212695	-0.368044	0.368044
Ube2f	ubiquitin-conjugating enzyme E2F (putative)	881.168	869.249	752.773	1025.18	704.858	1966.66	983.366	1251.81	798.46	915.133	987.327	702.018	-0.010904	0.0727648	0.596275	0.914092	1050.35	775.789	-0.252479	-0.29949	-0.793056	0.273153	-1.01673	2.58774	0.128006	0.974552	-0.591603	-0.121674	0.142	-1.03042	0.0831897	-0.0831897
Scly	selenocysteine lyase	201.282	272.925	257.488	250.524	268.473	328.252	229.366	274.057	254.197	253.393	320.063	301.455	0.0146358	0.0670064	0.648607	0.926506	267.838	233.863	-1.9925	0.195402	-0.233061	-0.433227	0.0739102	1.583	-1.07021	0.226025	-0.327088	-0.350202	1.39055	0.937397	-0.134412	0.134412
Klhl30	kelch-like 30	19.6809	24.3016	15.1463	0	24.9099	0	9.4143	8.37729	6.23797	7.2919	2.39449	7.22665	-0.00954481	0.0754299	0.170434	0.734484	12.2954	5.25313	0.973651	1.25699	0.656781	-1.69476	1.29195	-1.69476	0.170063	0.0662542	-0.171746	-0.0499226	-0.747308	-0.0571864	0.131641	-0.131641
Erfe	erythroferrone	30.4159	24.3016	40.1378	25.6509	43.3617	0	23.9637	11.9676	70.1771	40.1054	26.3394	38.198	0.00697947	0.0745222	0.521468	0.890306	26.2359	31.1324	0.156654	-0.12362	0.5412	-0.0585655	0.65617	-2.62135	-0.140232	-0.846873	1.45341	0.540017	-0.0261236	0.469312	-0.241585	0.241585
Ilkap	integrin-linked kinase-associated serine/threonine phosphatase 2C	536.752	466.403	475.595	437.775	384.719	853.455	444.184	720.447	428.86	482.177	537.962	365.462	-0.00792581	0.0713337	0.729375	0.944668	510.355	422.483	0.306022	-0.261152	-0.182926	-0.513734	-1.02235	2.23755	-0.455968	1.52241	-0.59533	-0.127727	0.315185	-1.22198	0.0939005	-0.0939005
Hes6	hairy and enhancer of split 6	313.105	389.76	396.834	299.26	314.603	211.223	332.068	467.932	304.881	478.531	462.136	287.001	0.0387651	0.0825699	0.167272	0.729841	323.958	333.42	-0.422474	0.486124	0.562078	-0.606215	-0.403009	-1.97224	-0.18153	1.26662	-0.53079	1.36353	1.21281	-0.774899	-0.392623	0.392623
Per2	period circadian clock 2	288.951	353.308	437.729	334.317	488.972	568.019	602.515	591.197	395.331	633.484	355.182	448.052	0.0374862	0.0827702	0.154133	0.720606	464.143	403.881	-1.61388	-0.879127	-0.071182	-1.08339	0.355416	0.941857	1.17524	1.10002	-0.458379	1.37475	-0.85947	0.0181465	-0.391718	0.391718
Gm35591	predicted gene, 35591	42.0456	38.3217	55.2842	48.7367	52.5876	39.9611	25.6754	31.1156	16.3747	27.3446	15.1651	47.4894	-0.060735	0.112656	0.0079553	0.285847	43.4278	22.9048	0.459685	0.218094	1.22557	0.86296	1.07967	0.326122	-0.726366	-0.292725	-1.61072	-0.588103	-1.74467	0.790495	0.69535	-0.69535
Traf3ip1	TRAF3 interacting protein 1	116.296	95.337	134.045	109.444	129.162	108.466	130.088	99.3307	125.539	169.537	133.293	129.047	0.0364992	0.0776379	0.252259	0.779601	117.757	109.464	-0.318563	-1.53337	0.593179	-0.697402	0.351547	-0.752829	0.39788	-1.28839	0.167903	2.17788	0.556388	0.345773	-0.392906	0.392906
Asb1	ankyrin repeat and SOCS box-containing 1	94.8262	147.679	116.627	71.8225	123.627	48.5242	124.098	142.414	143.473	138.546	159.633	166.213	0.0708628	0.122496	0.0231949	0.447743	105.396	125.058	-0.654246	0.662001	-0.0599098	-1.39424	0.114053	-2.32516	0.125492	0.548006	0.571191	0.462255	0.909981	1.04057	-0.609583	0.609583
Twist2	twist basic helix-loop-helix transcription factor 2	9.84045	5.60806	9.84512	0.85503	8.3033	19.9806	9.4143	14.3611	2.33924	7.2919	2.39449	1.03238	-0.00518657	0.074723	0.483612	0.877828	9.00106	4.56898	0.540541	-0.155185	0.54121	-1.48101	0.31044	1.72168	0.478775	1.12326	-0.923127	0.14656	-0.906608	-1.39655	0.246281	-0.246281
Hdac4	histone deacetylase 4	512.598	463.599	627.059	462.571	615.367	633.669	403.959	440.406	435.878	493.115	419.833	336.555	-0.275227	0.157433	0.00346106	0.188314	534.371	354.252	0.344632	-0.178075	1.4112	-0.189555	1.31064	1.46731	-0.883843	-0.442599	-0.495657	0.142286	-0.687588	-1.79876	0.69436	-0.69436
Ndufa10	NADH:ubiquinone oxidoreductase subunit A10	3768.89	3485.41	3467.76	4448.72	3551.04	4218.75	3575.72	3942.11	3299.88	3652.33	3129.6	3406.85	-0.0578253	0.0735374	0.183542	0.740044	3791.23	2905.12	0.331048	-0.444883	-0.495219	1.98044	-0.259868	1.452	-0.191174	0.777481	-0.986876	0.0191634	-1.51126	-0.670852	0.427253	-0.427253
Cops9	COP9 signalosome subunit 9	833.755	867.379	676.284	1046.56	619.057	1741.16	848.998	2330.08	667.463	678.147	983.336	667.949	0.00429348	0.0733455	0.782441	0.955327	966.573	887.83	-0.222422	-0.128056	-0.716983	0.323851	-0.9231	1.57429	-0.179214	2.30263	-0.747703	-0.710545	0.173253	-0.745999	-0.0154041	0.0154041
Gpc1	glypican 1	167.288	272.925	122.685	44.4615	202.047	28.5436	187.43	210.629	226.906	177.74	194.752	198.217	0.0161881	0.0762078	0.224701	0.765568	143.015	168.043	0.14504	1.04706	-0.375608	-1.77374	0.481906	-2.23874	0.346176	0.558054	0.695987	0.251601	0.415155	0.447099	-0.452345	0.452345
Dusp28	dual specificity phosphatase 28	106.456	133.659	109.054	154.76	138.388	199.806	130.944	162.759	109.164	131.254	146.064	152.792	0.00124242	0.0689729	0.964033	0.992437	144.435	117.006	-1.34862	-0.169975	-1.22733	0.628685	0.0167384	2.09092	-0.279328	0.910157	-1.22221	-0.26676	0.309971	0.557745	-0.00159636	0.00159636
Rnpepl1	arginyl aminopeptidase (aminopeptidase B)-like 1	2087.97	2014.23	1822.86	2227.35	1986.33	2811.55	2145.6	2304.95	2017.98	2076.37	1658.58	1463.91	-0.034194	0.0747059	0.303065	0.803732	2167.99	1586.96	0.179888	-0.0399141	-0.648689	0.575629	-0.125089	2.00854	0.34654	0.785684	-0.0285328	0.145821	-1.22247	-1.9774	0.32506	-0.32506
Capn10	calpain 10	301.476	276.664	237.04	352.272	328.442	679.339	245.628	332.698	263.554	265.243	277.761	313.843	-0.0345023	0.0820921	0.142444	0.713253	353.231	242.177	-0.110236	-0.405668	-0.925913	0.436295	0.18876	2.87252	-0.807488	0.234061	-0.570676	-0.54905	-0.39216	0.0295555	0.342626	-0.342626
Gpr35	G protein-coupled receptor 35	568.957	477.619	673.255	484.802	483.436	456.698	624.767	488.276	482.663	634.395	518.007	337.588	-0.0048936	0.0686094	0.860267	0.975555	533.43	410.154	0.574861	-0.380874	1.51117	-0.30011	-0.315382	-0.622349	1.09345	-0.261417	-0.324053	1.17867	0.0601005	-2.21407	0.0778865	-0.0778865
Kif1a	kinesin family member 1A	122.558	194.413	104.51	9.40533	188.208	5.70873	174.592	193.874	93.5695	263.42	60.6604	156.922	0.00803531	0.0749758	0.35587	0.825447	112.806	128.076	0.16207	0.735142	-0.0200355	-1.79904	0.692739	-1.98632	0.595753	0.731506	-0.141483	1.14661	-0.577798	0.460856	-0.369241	0.369241
Mab21l4	mab-21-like 4	225.436	194.413	205.233	208.627	156.84	168.408	133.512	275.254	129.438	207.819	174.798	113.562	-0.0176796	0.0736865	0.443776	0.863869	177.839	150.142	0.934685	0.333939	0.551522	0.61792	-0.502842	-0.230254	-1.102	1.77365	-1.21442	0.602189	-0.0857246	-1.67867	0.284162	-0.284162
Sned1	sushi, nidogen and EGF-like domains 1	93.037	98.141	160.551	74.3876	181.75	77.0679	147.205	113.692	106.825	147.661	68.642	92.9141	-0.00179182	0.0723859	0.92121	0.985828	123.184	88.2887	-0.497715	-0.339011	1.24422	-1.13393	1.67612	-1.03634	0.949655	0.111517	-0.0816998	0.960034	-1.35125	-0.50161	-0.0144414	0.0144414
Mterf4	mitochondrial transcription termination factor 4	181.601	138.332	187.057	172.716	157.763	194.097	200.268	215.416	190.258	192.324	168.412	142.468	0.0266226	0.070741	0.418848	0.851152	175.039	151.484	0.179631	-1.7924	0.401987	-0.19372	-0.856546	0.681558	0.920216	1.48251	0.530095	0.611896	-0.379869	-1.58536	-0.263249	0.263249
Pask	PAS domain containing serine/threonine kinase	61.7265	57.9499	55.2842	64.9823	71.0393	57.0873	63.3325	51.4605	86.5518	76.5649	57.4677	55.7485	0.0124069	0.070702	0.631865	0.923673	61.6126	54.6343	-0.112348	-0.51338	-0.806593	0.220906	0.813116	-0.607307	0.0534273	-1.24318	2.19097	1.32506	-0.565776	-0.754889	-0.167601	0.167601
Ppp1r7	protein phosphatase 1, regulatory subunit 7	648.575	633.71	621.757	623.317	584.921	716.446	659.001	633.084	668.242	636.218	602.613	543.031	-0.00986347	0.0553983	0.763805	0.952576	639.859	513.863	0.427917	0.092437	-0.182511	-0.146378	-1.06081	1.87627	0.659082	0.0781419	0.861244	0.149531	-0.632971	-2.12195	0.16782	-0.16782
Ano7	anoctamin 7	210.228	203.759	359.726	234.278	256.48	199.806	255.898	238.154	191.038	214.2	171.605	179.634	-0.0379122	0.0809787	0.192881	0.744362	251.658	165.765	-0.281245	-0.432708	2.46866	0.251405	0.705537	-0.527157	0.694047	0.333125	-0.74193	-0.190058	-1.24664	-1.03303	0.364081	-0.364081
Hdlbp	high density lipoprotein (HDL) binding protein	5934.69	4991.17	5125.52	5292.63	5825.22	4638.34	5433.76	3364.08	5605.59	5169.96	4625.35	5842.23	-0.0190314	0.0682773	0.549503	0.900621	5217.78	4101.2	0.975004	-0.142202	0.029014	0.235906	0.854754	-0.614406	0.405674	-2.67613	0.606603	0.0846665	-0.632461	0.873582	0.223012	-0.223012
Septin2	septin 2	1510.96	1668.4	1646.41	1611.73	1801.82	1387.22	1808.4	1193.17	1682.69	1725.45	1703.28	1665.23	0.00618209	0.0628588	0.852704	0.974907	1654	1328.3	-0.524281	0.313784	0.201397	0.0212095	0.966688	-1.24362	0.997699	-2.50471	0.386088	0.598877	0.489191	0.297671	-0.0441364	0.0441364
Farp2	FERM, RhoGEF and pleckstrin domain protein 2	430.296	452.383	474.081	419.82	624.592	382.485	486.12	209.432	391.432	510.433	312.88	365.462	-0.0353472	0.0815281	0.169378	0.732696	473.247	298.267	0.176213	0.364144	0.541117	0.0841237	1.60237	-0.261056	0.636274	-2.37197	-0.175773	0.822276	-0.989591	-0.428133	0.41782	-0.41782
Stk25	serine/threonine kinase 25 (yeast)	3314.44	3034.89	2468.85	3435.51	2590.63	7352.84	3919.77	5751.61	2751.72	3198.41	2708.17	3338.71	-0.00203429	0.0723911	0.905012	0.985383	3800.42	2958.1	-0.131235	-0.39902	-1.02404	-0.0220541	-0.878569	2.30969	0.379967	1.55426	-0.696023	-0.239602	-0.744334	-0.109039	-0.0242048	0.0242048
Bok	BCL2-related ovarian killer	206.65	180.392	184.785	173.571	202.969	302.563	187.43	262.09	139.575	154.953	118.926	257.062	-0.0144759	0.0730307	0.513433	0.887848	205.285	155.432	0.265506	-0.242782	-0.153908	-0.384146	0.197421	1.76904	-0.101187	1.18999	-1.15916	-0.792795	-1.70102	1.11304	0.241855	-0.241855
Thap4	THAP domain containing 4	1162.96	1169.28	1103.41	1390.28	1119.1	1384.37	1092.91	1114.18	959.087	1050.03	1086.3	1002.44	-0.141387	0.0962337	0.0164971	0.390576	1209.89	868.65	0.258202	0.306849	-0.213025	1.86918	-0.0866039	1.83056	-0.298557	-0.126073	-1.46211	-0.656151	-0.352854	-1.06942	0.660861	-0.660861
Atg4b	autophagy related 4B, cysteine peptidase	1024.3	953.37	849.71	1079.05	907.827	1581.32	1017.6	1304.46	836.667	953.416	943.428	827.968	-0.0187307	0.071448	0.502747	0.88439	1064.81	810.987	0.0933534	-0.280902	-0.877259	0.365998	-0.53511	2.39214	0.059045	1.36665	-0.95701	-0.280649	-0.335415	-1.01084	0.193037	-0.193037
Dtymk	deoxythymidylate kinase	397.196	386.021	393.048	403.574	311.835	299.708	435.625	526.573	458.491	445.717	451.76	307.649	0.0735172	0.104727	0.0754364	0.637223	371.635	365.044	0.00764103	-0.154595	-0.0521258	0.0984753	-1.34619	-1.56323	0.537024	1.64365	0.833063	0.669318	0.747285	-1.42031	-0.501672	0.501672
Ing5	inhibitor of growth family, member 5	305.054	290.684	419.554	312.941	311.835	151.281	316.663	290.812	386.754	400.143	395.889	279.775	0.0245993	0.0753595	0.334014	0.817138	300.493	292.233	-0.11514	-0.299621	1.13933	-0.0169399	-0.0305845	-2.63181	0.0286856	-0.297952	0.813271	0.949143	0.906399	-0.444786	-0.325794	0.325794
D2hgdh	D-2-hydroxyglutarate dehydrogenase	464.29	454.253	455.148	515.583	494.508	505.223	510.084	438.013	416.384	496.761	424.622	332.426	-0.0458115	0.0748906	0.22778	0.766459	489.133	351.36	0.141896	-0.0374981	-0.0213606	1.00863	0.662121	0.839888	0.919441	-0.335197	-0.746941	0.699781	-0.587969	-2.54279	0.43228	-0.43228
Gal3st2	galactose-3-O-sulfotransferase 2	666.467	447.71	316.559	670.343	499.12	827.766	593.101	807.81	502.936	445.717	462.136	859.972	0.00833693	0.0723659	0.684806	0.937064	559.1	513.097	0.518582	-0.786228	-1.87065	0.538005	-0.43551	1.25132	0.130268	1.16815	-0.410765	-0.800517	-0.684391	1.38173	-0.130746	0.130746
Gal3st2b	galactose-3-O-sulfotransferase 2B	177.128	109.357	148.434	99.1834	84.8782	51.3786	168.601	107.708	134.896	115.759	129.302	298.357	0.0269106	0.0798508	0.12399	0.708589	110.305	131.008	0.808277	-0.346092	0.368355	-0.561677	-0.892475	-1.84854	0.683572	-0.380051	0.138315	-0.217605	0.0382896	2.20963	-0.412025	0.412025
Gal3st2c	galactose-3-O-sulfotransferase 2C	9043.38	6324.02	5573.85	7367.79	7517.25	5634.52	6947.75	2607.73	5638.34	6076.89	5875.27	8600.75	-0.0141673	0.0731851	0.369882	0.831016	6560.86	4799.83	1.20101	0.0691712	-0.32932	0.552075	0.615618	-0.295185	0.366421	-2.70883	-0.293044	-0.0566994	-0.163189	1.04197	0.302228	-0.302228
Neu4	sialidase 4	24.1538	18.6935	32.5646	45.3166	39.6713	111.32	47.0715	70.6086	21.8329	30.0791	43.1008	74.3313	0.00344759	0.0739185	0.778158	0.953936	49.1063	39.9927	-0.936173	-1.28702	-0.475058	0.105468	-0.137509	2.09064	0.177198	1.00917	-1.07922	-0.603309	0.012424	1.12339	-0.10661	0.10661
Pdcd1	programmed cell death 1	1.78917	9.34676	13.6317	2.56509	0	0	1.71169	13.1643	17.9342	5.46892	35.9173	22.7123	0.0117048	0.0759981	0.049186	0.559004	4.54254	15.8681	-0.700199	0.224094	0.558705	-0.557003	-1.42943	-1.42943	-0.716105	0.525253	0.841115	-0.159468	1.72875	1.11372	-0.555544	0.555544
Fam174a	family with sequence similarity 174, member A	308.632	309.378	260.517	308.666	277.699	336.815	283.285	272.86	241.721	279.827	332.036	311.778	-0.0178627	0.0639255	0.611376	0.917227	296.06	239.701	0.542351	0.566854	-1.15395	0.543447	-0.520655	1.43618	-0.321705	-0.695684	-1.88691	-0.444493	1.28913	0.645437	0.235705	-0.235705
St8sia4	ST8 alpha-N-acetyl-neuraminide alpha-2,8-sialyltransferase 4	42.9402	147.679	112.083	31.6361	51.665	39.9611	65.0442	34.7059	143.473	60.1582	243.44	107.367	0.013728	0.0758748	0.217257	0.761924	74.678	98.193	-0.802675	1.04392	0.567394	-1.14664	-0.573378	-0.88746	-0.264903	-1.04683	0.992336	-0.372401	1.99425	0.496386	-0.299807	0.299807
Macir	macrophage immunometabolism regulator	1989.56	1654.38	1244.27	1979.39	1406.95	2574.64	1795.56	1869.33	1314.65	1747.32	1596.33	1124.26	-0.026781	0.075838	0.31038	0.805514	1775.87	1275.31	0.802799	0.00755677	-1.20776	0.78064	-0.685642	1.92272	0.359851	0.533478	-0.974375	0.242562	-0.145725	-1.63611	0.270052	-0.270052
Ppip5k2	diphosphoinositol pentakisphosphate kinase 2	886.535	862.706	979.969	790.047	953.957	391.048	820.755	342.272	910.743	1049.12	843.658	673.111	-0.00509637	0.0723245	0.793241	0.95782	799.747	636.484	0.452976	0.373733	0.745735	0.118993	0.66693	-1.84079	0.229185	-2.19325	0.531482	0.946119	0.308922	-0.340033	0.0862626	-0.0862626
Gin1	gypsy retrotransposon integrase 1	84.0911	71.0354	111.326	114.574	77.4974	62.796	116.395	77.7891	91.2303	107.556	93.385	94.9788	0.0188303	0.0724832	0.475779	0.873355	92.2706	77.4929	-0.381947	-1.19133	1.06418	1.21943	-0.779337	-1.75403	1.30509	-0.761288	0.0252131	0.879905	0.143804	0.230317	-0.30384	0.30384
Pam	peptidylglycine alpha-amidating monooxygenase	1051.14	1091.7	826.233	389.039	1078.51	391.048	980.798	965.782	915.422	1129.33	881.97	902.299	0.0186796	0.0752308	0.337016	0.817265	792.888	799.137	0.616241	0.723174	-0.0573069	-2.07123	0.688802	-2.05805	0.421302	0.378	0.228063	0.819098	0.124173	0.187735	-0.359728	0.359728
Gm53576	predicted gene, 53576	15.208	73.8394	6.05854	94.0533	107.02	425.3	86.4404	104.118	3.11898	84.7683	2.39449	70.2018	-0.00539272	0.0749441	0.306277	0.805093	132.119	44.0993	-0.806698	0.204714	-1.14333	0.41977	0.541444	2.10925	0.342835	0.515143	-1.309	0.325324	-1.36139	0.161945	0.220857	-0.220857
Gm41925	predicted gene, 41925	3.57835	7.47741	2.27195	10.2604	18.4518	62.796	11.126	16.7546	0	7.2919	3.19265	6.19427	-0.00819379	0.0752642	0.174265	0.736489	18.7306	5.57087	-0.572286	-0.120353	-0.780015	0.128308	0.698647	2.47265	0.198146	0.594087	-1.60028	-0.138542	-0.628868	-0.251492	0.304492	-0.304492
Rnf152	ring finger protein 152	3734.9	3047.04	2127.3	3892.1	3545.51	3827.7	2763.52	2129.03	1734.15	2934.99	1805.44	4321.54	-0.0359454	0.0831522	0.126343	0.709647	3200.53	2154.19	0.841236	0.196715	-0.93292	0.972111	0.676189	0.919139	-0.11145	-0.930386	-1.56949	0.0784021	-1.44437	1.30482	0.445412	-0.445412
Gm17634	predicted gene, 17634	14.3134	15.8895	5.30122	17.1006	17.5292	45.6698	8.55845	14.3611	7.79746	9.11487	4.78898	14.4533	-0.0202867	0.0781037	0.0681855	0.618194	18.3415	8.4159	0.135256	0.306184	-1.13402	0.43132	0.474432	2.55002	-0.595783	0.140573	-0.71029	-0.515413	-1.23312	0.150832	0.460533	-0.460533
Pign	phosphatidylinositol glycan anchor biosynthesis, class N	482.182	427.147	490.742	542.944	479.746	439.572	491.255	356.633	450.693	422.019	432.604	574.003	-0.0193881	0.0665383	0.561194	0.902939	478.568	372.655	0.327296	-0.639967	0.468945	1.2884	0.286578	-0.412468	0.477373	-2.05102	-0.213546	-0.735541	-0.539351	1.7433	0.219797	-0.219797
Relch	RAB11 binding and LisH domain, coiled-coil and HEAT repeat containing	1788.28	1689.89	1683.52	2195.72	2060.14	2117.94	1863.17	1199.15	1475.28	1646.15	1284.24	1835.57	-0.127518	0.162897	0.0267559	0.475548	1935.06	1240.04	0.236368	-0.0655399	-0.0856891	1.33691	0.994313	1.14295	0.455691	-1.87919	-0.787186	-0.205238	-1.51925	0.375855	0.593219	-0.593219
Tnfrsf11a	tumor necrosis factor receptor superfamily, member 11a, NFKB activator	1426.87	939.349	1390.43	1756.23	1021.31	1464.29	1205.03	977.749	1284.24	837.657	1306.59	1264.66	-0.033281	0.0779413	0.223404	0.765568	1296.11	945.145	0.751767	-1.19391	0.630069	1.7343	-0.808558	0.873739	-0.0403835	-1.00961	0.257238	-1.71805	0.338076	0.185328	0.331234	-0.331234
Zcchc2	zinc finger, CCHC domain containing 2	365.886	434.624	426.37	372.793	510.192	516.64	324.365	341.075	407.027	348.188	504.439	408.822	-0.0369931	0.0764914	0.26527	0.785659	430.831	334.919	-0.685075	0.376197	0.256747	-0.57104	1.38619	1.46615	-1.41184	-1.1104	-0.031191	-0.985852	1.3141	-0.00398336	0.371528	-0.371528
Phlpp1	PH domain and leucine rich repeat protein phosphatase 1	304.159	343.026	314.287	264.204	322.906	125.592	234.502	169.939	297.083	362.772	294.522	307.649	-0.00117179	0.0714245	0.946567	0.990154	267.419	238.661	0.402292	0.819509	0.515122	-0.0756576	0.608784	-2.38002	-0.470862	-1.49064	0.321583	1.01639	0.291978	0.441517	-0.0183288	0.0183288
Bcl2	B cell leukemia/lymphoma 2	126.137	255.167	194.631	94.0533	185.44	111.32	164.322	171.136	261.995	207.819	320.861	199.249	0.0357005	0.0841433	0.0945051	0.677668	167.489	193.516	-1.00471	0.975641	0.176677	-1.72951	0.038736	-1.32089	-0.299421	-0.186855	1.05587	0.366016	1.68435	0.244095	-0.477342	0.477342
Kdsr	3-ketodihydrosphingosine reductase	338.154	400.041	415.767	454.021	481.591	356.796	354.32	245.335	303.321	381.002	289.733	364.43	-0.16491	0.190397	0.0170986	0.394579	410.423	263.943	-0.333805	0.554474	0.761299	1.23744	1.55936	-0.0525937	-0.0892128	-1.96394	-0.8962	0.294489	-1.13028	0.0589803	0.621028	-0.621028
Vps4b	vacuolar protein sorting 4B	3177.57	2609.62	2758.91	3558.63	2907.08	3034.19	2925.28	1779.58	2605.91	2553.08	2451.96	3186.95	-0.0577455	0.0898282	0.123149	0.708589	2965.62	2096.24	0.806331	-0.319473	-0.00199319	1.45625	0.296978	0.541853	0.332676	-2.48942	-0.327574	-0.444341	-0.67452	0.823227	0.463325	-0.463325
Gm53577	predicted gene, 53577	46.5185	18.6935	28.7781	35.9112	23.0647	25.6893	34.2338	8.37729	30.4101	22.7872	16.7614	8.25903	-0.0184224	0.0769285	0.174611	0.736489	27.7284	14.4294	1.60816	-0.442463	0.430965	0.945474	-0.037486	0.18509	0.830315	-1.67834	0.554746	-0.0618449	-0.638286	-1.69633	0.448289	-0.448289
Serpinb5	serine (or cysteine) peptidase inhibitor, clade B, member 5	943.789	1095.44	949.676	1155.15	914.285	1118.91	854.989	659.412	598.845	807.578	711.163	440.826	-0.503542	0.174813	0.000159095	0.0303115	1014.74	536.22	0.466285	0.999581	0.488433	1.19073	0.353314	1.07587	0.115658	-0.792885	-1.12449	-0.0855878	-0.530713	-2.1562	0.762369	-0.762369
Serpinb8	serine (or cysteine) peptidase inhibitor, clade B, member 8	9.84045	19.6282	18.9329	4.27515	33.2132	54.2329	15.4052	19.1481	14.8152	10.0264	24.743	22.7123	-0.00671338	0.074502	0.524008	0.890306	24.2813	15.2397	-0.902158	0.0780109	0.0188595	-1.73132	1.05478	2.17633	-0.301588	0.0372919	-0.358988	-0.879504	0.481044	0.327234	0.115752	-0.115752
Cdh19	cadherin 19, type 2	55.4644	52.3419	23.4768	1.71006	102.407	0	52.2066	22.7384	30.4101	61.0697	25.5412	51.6189	0.000404032	0.074452	0.960699	0.992187	38.6904	31.8964	0.62268	0.552552	-0.270139	-1.58213	1.45834	-2.08219	0.549454	-0.297581	-0.0335419	0.74254	-0.19593	0.535943	-0.216814	0.216814
Dsel	dermatan sulfate epimerase-like	57.2535	61.6886	69.6732	30.7811	96.8718	17.1262	74.4585	19.1481	47.5645	94.7947	84.6052	66.0722	0.00620572	0.0740258	0.638085	0.92442	58.4332	52.0318	0.0529855	0.197947	0.442841	-1.00573	1.15856	-1.78474	0.580909	-1.65146	-0.290465	1.10913	0.855235	0.334785	-0.156356	0.156356
Cntnap5a	contactin associated protein-like 5A	14.3134	17.7588	12.1171	0	7.38071	0	13.6935	7.18053	6.23797	27.3446	5.58714	11.3562	0.00406894	0.0746408	0.582108	0.909771	8.49169	9.61842	0.614136	0.884562	0.422772	-1.8438	-0.0661497	-1.8438	0.561837	-0.0900545	-0.207591	1.51017	-0.294237	0.352163	-0.305381	0.305381
Tsn	translin	937.527	779.52	841.379	840.494	740.839	639.378	898.637	931.076	923.219	858.621	937.841	738.151	0.0518311	0.0755286	0.19299	0.744362	790.041	731.493	0.977683	-0.55938	0.0739412	0.0651843	-0.979277	-2.18384	0.622972	0.919802	0.848799	0.242812	0.980493	-1.00919	-0.434281	0.434281
Nifk	nucleolar protein interacting with the FHA domain of MKI67	481.288	517.81	456.662	446.325	484.359	333.961	561.434	550.508	556.739	565.122	589.044	344.815	0.0482585	0.0844982	0.161731	0.723841	466.759	434.379	-0.03308	0.362614	-0.31506	-0.437406	0.00119733	-1.9544	0.804061	0.696432	0.758038	0.839964	1.0679	-1.79026	-0.396023	0.396023
Clasp1	CLIP associating protein 1	1349.93	1259.94	1196.56	1348.38	1635.75	1201.69	1422.41	1328.4	1190.67	1330.77	1245.93	1075.74	-0.0255625	0.0648823	0.480268	0.875149	1344.12	1028.58	0.41081	-0.239521	-0.7245	0.399965	2.23294	-0.684384	0.905399	0.259022	-0.770786	0.275862	-0.344717	-1.72009	0.232552	-0.232552
Tfcp2l1	transcription factor CP2-like 1	5824.65	3508.77	5397.4	4924.97	4797.46	4772.5	4641.25	3293.47	5322.55	4001.43	4759.44	19007.1	0.0190491	0.0769313	NA	NA	4673.73	6064.01	0.264707	-0.870414	0.0935112	-0.112088	-0.170915	-0.182612	-0.245119	-1.0115	0.0621469	-0.57711	-0.188753	2.93814	-0.162969	0.162969
Gli2	GLI-Kruppel family member GLI2	34.8889	53.2765	38.6232	1.71006	34.1358	11.4175	68.4676	34.7059	60.0404	59.2467	42.3026	37.1656	0.0161271	0.0766617	0.13368	0.709647	34.6051	38.9129	-0.0282475	0.650158	0.124549	-2.45598	-0.0602251	-1.33372	1.10622	-0.0359784	0.862322	0.838239	0.266656	0.0660066	-0.517244	0.517244
Inhbb	inhibin beta-B	23.2593	31.779	53.7695	14.5355	25.8325	0	44.5039	25.1319	107.605	51.9548	95.7795	117.691	0.956588	0.84109	0.0037654	0.19727	28.4034	66.5198	-0.477514	-0.203094	0.346243	-0.826328	-0.389293	-2.19928	0.135541	-0.412797	1.25135	0.306868	1.08486	1.38344	-0.624877	0.624877
Ralb	v-ral simian leukemia viral oncogene B	1400.03	1425.38	1216.25	1583.51	1468.76	2006.62	1401.87	1785.56	1499.45	1454.73	1155.74	1628.06	-0.00540341	0.0664127	0.859705	0.975555	1517.07	1253.92	-0.400645	-0.281707	-1.32942	0.417573	-0.0827908	2.00306	-0.391915	1.21972	0.0545857	-0.146493	-1.66449	0.602527	0.0543445	-0.0543445
Tmem185b	transmembrane protein 185B	288.057	319.659	308.228	337.737	335.822	322.543	387.698	331.501	315.797	425.665	416.641	295.26	0.0628393	0.0873158	0.12361	0.708589	335.281	297.488	-1.2351	-0.437284	-0.71796	-0.010124	-0.0544379	-0.367798	1.07715	-0.155242	-0.531161	1.82578	1.65324	-1.04707	-0.47045	0.47045
Epb41l5	erythrocyte membrane protein band 4.1 like 5	242.433	196.282	202.961	289.855	288.77	214.077	137.791	108.905	197.276	173.183	161.229	337.588	-0.031277	0.0807989	0.151798	0.720129	221.623	163.025	0.533133	-0.133197	-0.0295721	1.11875	1.10627	0.13711	-1.18085	-1.82622	-0.117606	-0.51413	-0.726793	1.6331	0.455416	-0.455416
Ptpn4	protein tyrosine phosphatase, non-receptor type 4	216.49	234.604	291.567	171.861	320.138	59.9417	208.826	70.6086	273.691	294.41	278.559	268.418	0.00388304	0.0735352	0.788577	0.957226	214.49	197.615	0.083916	0.246985	0.700993	-0.369284	0.901697	-2.11492	0.0116455	-1.87992	0.566969	0.721681	0.604163	0.526069	-0.0917682	0.0917682
Tmem177	transmembrane protein 177	177.128	183.196	155.25	180.411	165.143	148.427	172.881	252.515	170.764	161.333	171.605	173.44	0.0266259	0.0708688	0.417191	0.849837	167.551	154.947	0.0973332	0.348851	-0.86798	0.234219	-0.419463	-1.18999	-0.0826777	2.83927	-0.173636	-0.589728	-0.137406	-0.058798	-0.299504	0.299504
Sctr	secretin receptor	13.4188	9.34676	8.33049	0	10.1485	0	12.8377	11.9676	8.57721	2.73446	8.77979	20.6476	0.00641416	0.0748502	0.407349	0.845501	6.77723	8.7855	0.709459	0.287738	0.167827	-1.89515	0.377546	-1.89515	0.653945	0.568232	0.197615	-0.70622	0.22174	1.31242	-0.374623	0.374623
Tmem37	transmembrane protein 37	71.5669	150.483	65.1293	184.686	177.137	185.534	88.152	117.282	74.8556	118.493	134.889	449.085	0.00657147	0.0742294	0.592685	0.912255	141.854	149.102	-1.0312	0.200296	-1.16772	0.586163	0.506001	0.595001	-0.713469	-0.242971	-0.964557	-0.225289	0.00211558	2.45563	-0.0519092	0.0519092
Dbi	diazepam binding inhibitor	5709.25	4609.82	3965.31	7352.4	3964.36	10980.7	5106.83	10209.5	4307.32	4107.16	4997.3	4891.41	-0.00592608	0.0728929	0.682471	0.937064	5996.58	4752.12	0.107913	-0.497569	-0.922651	0.826085	-0.923326	1.96866	-0.207973	1.76095	-0.689282	-0.823548	-0.269334	-0.329925	0.0931852	-0.0931852
3110009E18Rik	RIKEN cDNA 3110009E18 gene	28.6268	56.0806	33.322	35.0562	48.8972	25.6893	29.9546	52.6573	31.9696	45.5744	31.1283	20.6476	-0.00792827	0.0731182	0.657248	0.928861	38.1666	30.3282	-0.686643	1.60667	-0.221357	-0.0592948	1.08913	-1.00065	-0.550812	1.36557	-0.351216	0.833643	-0.433625	-1.59141	0.121309	-0.121309
Steap3	STEAP family member 3	521.544	521.549	569.503	597.666	710.393	245.475	468.147	330.305	509.954	567.857	479.696	471.797	-0.0195077	0.0740501	0.438174	0.860023	518.789	393.265	0.259907	0.259943	0.585513	0.765484	1.41684	-2.37623	-0.135413	-1.37421	0.177238	0.57475	-0.0466686	-0.10716	0.15191	-0.15191
Insig2	insulin induced gene 2	768.45	844.012	705.82	1049.12	833.098	1521.38	811.341	809.007	699.432	729.19	727.126	950.821	-0.0423402	0.0845769	0.148948	0.717256	960.795	652.589	-0.455345	-0.0352176	-0.833334	0.950622	-0.0937108	2.66571	-0.212441	-0.225354	-0.873588	-0.688834	-0.701424	0.502913	0.366455	-0.366455
Ccdc93	coiled-coil domain containing 93	1008.2	786.997	1220.8	971.314	809.11	1432.89	1187.91	937.06	1317.77	1194.96	1048.79	896.105	0.0140906	0.0700563	0.622505	0.920268	1068.17	899.116	-0.218771	-1.50381	0.788697	-0.413602	-1.36125	1.64061	0.644221	-0.600807	1.19432	0.675498	-0.0119377	-0.833168	-0.17802	0.17802
Ddx18	DEAD box helicase 18	347.994	345.83	390.776	249.669	297.074	168.408	354.32	314.747	484.222	370.064	423.824	273.58	0.0376527	0.0827383	0.156105	0.720606	301.013	311.079	0.239768	0.216361	0.678843	-0.973156	-0.346744	-2.31411	0.307489	-0.134255	1.50954	0.471686	0.990627	-0.646048	-0.416507	0.416507
Dpp10	dipeptidylpeptidase 10	20.5755	14.9548	9.84512	0	34.1358	0	10.2701	9.57405	19.4936	10.9378	9.57795	19.6152	-0.000315205	0.0744653	0.963742	0.992378	11.5343	11.5331	0.747525	0.370085	-0.0481358	-1.89816	1.46556	-1.89816	-0.00945362	-0.0732717	0.679787	0.0496363	-0.072907	0.6875	-0.210215	0.210215
Actr3	ARP3 actin-related protein 3	8468.16	8055.04	7062.74	9268.52	6723.83	10855.1	8654.31	7989.54	8391.63	7512.48	8553.11	7923.51	-0.0109223	0.0644693	0.741742	0.947932	8436.6	6728.38	0.230014	-0.170677	-1.22297	0.953979	-1.61622	2.22195	0.404271	-0.236068	0.157268	-0.729014	0.310006	-0.302535	0.0660119	-0.0660119
Slc35f5	solute carrier family 35, member F5	4288.65	4003.22	3310.23	4418.79	3322.24	4558.42	3802.52	2443.78	2560.69	3345.16	2787.18	2440.54	-0.343832	0.173117	0.00180832	0.129002	3902.57	2262.83	1.05993	0.760172	-0.0650494	1.19016	-0.0493599	1.32574	0.536562	-1.37506	-1.17403	-0.0195698	-0.808734	-1.38075	0.703598	-0.703598
Gpr39	G protein-coupled receptor 39	187.863	160.764	181.756	224.873	196.511	191.242	191.709	129.25	201.174	186.855	149.256	258.095	-0.00510681	0.0689685	0.848835	0.973468	191.143	154.104	0.0506512	-0.806194	-0.13374	1.07771	0.303977	0.150695	0.164409	-1.95223	0.436981	0.0205306	-1.20354	1.89074	0.107184	-0.107184
Nckap5	NCK-associated protein 5	55.4644	122.443	78.0037	24.7959	50.7424	59.9417	94.143	65.8216	98.248	88.4143	72.6328	58.8456	0.0146451	0.0749667	0.377749	0.833365	71.6782	63.9961	-0.563927	1.62274	0.308826	-2.22664	-0.774614	-0.374392	0.834816	-0.138787	0.958604	0.655688	0.117616	-0.419935	-0.334667	0.334667
Mgat5	mannoside acetylglucosaminyltransferase 5	1086.92	965.52	1147.34	1083.32	1418.94	705.028	1110.03	527.769	1101	1030.89	792.575	1419.52	-0.00973233	0.0719593	0.660199	0.929309	1071.7	811.958	0.295651	-0.127227	0.48984	0.283761	1.25837	-1.23231	0.3711	-2.22295	0.341794	0.106278	-0.824164	1.25986	0.161347	-0.161347
Tmem163	transmembrane protein 163	3.57835	15.8895	8.33049	0	0.922589	0	5.13507	11.9676	14.0354	1.82297	38.3118	7.22665	0.00834187	0.0753314	0.141733	0.712508	5.04627	12.2288	-0.305646	0.870942	0.258574	-1.3945	-0.840044	-1.3945	-0.0922779	0.57942	0.738664	-0.615866	2.04829	0.146937	-0.467528	0.467528
Ccnt2	cyclin T2	511.704	510.333	582.377	508.743	580.308	353.941	652.154	428.439	544.263	525.928	514.017	623.557	0.0224998	0.0699251	0.479356	0.874802	531.309	439.371	-0.128724	-0.145146	0.66936	-0.164253	0.647258	-2.33416	1.3764	-1.20478	0.250394	0.0394649	-0.101095	1.09528	-0.242611	0.242611
Map3k19	mitogen-activated protein kinase kinase kinase 19	0	14.9548	16.661	0	0.922589	0	0.855845	20.3448	38.9873	0	43.8989	10.3238	0.00513472	0.0750128	0.181468	0.739586	5.5657	18.9267	-1.01598	0.54949	0.633543	-1.01598	-0.621417	-1.01598	-0.63593	0.800136	1.45395	-1.01598	1.59327	0.290873	-0.414386	0.414386
Rab3gap1	RAB3 GTPase activating protein subunit 1	1409.87	1264.62	1244.27	1372.32	1205.82	1078.95	1277.78	1178.8	1159.48	1349	1314.57	1161.43	-0.0130863	0.057096	0.725211	0.944153	1240.63	1027.21	1.53884	0.166414	-0.0376273	1.19742	-0.432004	-1.82309	0.296756	-0.716304	-0.923409	0.980854	0.65457	-0.902427	0.10166	-0.10166
Zranb3	zinc finger, RAN-binding domain containing 3	90.3532	69.166	122.685	70.9675	94.104	42.8155	81.3053	69.4118	89.6708	120.316	113.339	117.691	0.0224448	0.0759623	0.310698	0.805514	80.1739	85.0753	0.0969259	-0.77687	1.19124	-0.696147	0.236683	-2.15334	-0.257323	-0.765775	0.0710706	1.11853	0.898256	1.03675	-0.350252	0.350252
R3hdm1	R3H domain containing 1	585.954	628.102	683.1	655.808	779.587	568.019	581.975	356.633	625.356	669.943	639.328	850.68	-0.00974304	0.069932	0.707461	0.941497	649.432	523.655	-0.307859	0.024789	0.429806	0.232661	1.07361	-0.455967	-0.340368	-2.60887	0.00373723	0.335677	0.109995	1.50278	0.166174	-0.166174
Ubxn4	UBX domain protein 4	1187.12	1254.34	1110.23	1206.45	1179.99	1147.45	1222.15	1031.6	1217.18	1331.68	1287.44	1036.51	0.00375825	0.0569193	0.919639	0.985763	1186.77	984.07	0.0633354	0.765747	-0.787635	0.269099	-0.0133112	-0.368922	0.433943	-1.71706	0.382046	1.53125	1.09867	-1.65717	-0.0119477	0.0119477
Gm41949	predicted gene, 41949	20.5755	9.34676	21.9622	17.1006	11.9937	42.8155	29.9546	13.1643	9.35695	17.3183	19.1559	25.8095	-0.00089516	0.0736938	0.942282	0.989067	22.1955	14.134	0.195445	-1.2842	0.342987	-0.200558	-0.873229	2.11336	1.10506	-0.707075	-1.2825	-0.174512	0.0385271	0.726692	0.0489685	-0.0489685
Mcm6	minichromosome maintenance complex component 6	983.151	757.088	970.123	657.518	797.117	242.621	949.132	621.116	1561.05	1347.18	1087.9	555.42	0.0244604	0.078706	0.15018	0.717513	728.933	862.114	0.420336	-0.138342	0.391554	-0.434913	-0.0290713	-2.39463	0.344411	-0.553604	1.43225	1.10701	0.639607	-0.784608	-0.364178	0.364178
Dars1	aspartyl-tRNA synthetase 1	788.131	734.655	813.359	648.112	813.723	496.659	813.053	418.865	923.219	740.128	811.731	601.877	0.000496662	0.0699199	0.990164	0.998472	719.927	582.637	0.503579	0.19561	0.642265	-0.349049	0.644239	-1.48329	0.640607	-2.19116	1.20335	0.228052	0.633438	-0.667645	0.0255583	-0.0255583
Cxcr4	C-X-C motif chemokine receptor 4	25.943	465.469	302.17	6.84024	23.0647	17.1262	71.891	270.467	413.265	85.6798	833.282	389.207	0.00712233	0.0751619	0.187649	0.741626	147.76	331.985	-0.978496	0.989422	0.600783	-1.3857	-1.02504	-1.13267	-0.467195	0.505266	0.880024	-0.35822	1.5463	0.825522	-0.488616	0.488616
Cd55	CD55 molecule, decay accelerating factor for complement	132.399	469.207	322.617	97.4734	156.84	108.466	222.52	324.321	479.544	260.685	839.667	195.12	0.0234685	0.0793463	0.0590789	0.584911	229.521	349.893	-0.936775	0.981575	0.367128	-1.32356	-0.708431	-1.19248	-0.206511	0.375534	1.01828	0.0331765	1.99175	-0.399694	-0.468756	0.468756
C4bp	complement component 4 binding protein	9.84045	14.9548	11.3598	7.69527	6.45812	5.70873	5.99092	11.9676	18.7139	8.20339	30.3302	6.19427	0.0108483	0.0752129	0.316323	0.807295	8.6946	12.57	-0.129526	0.660762	0.12447	-0.526572	-0.782534	-0.950194	-0.885792	0.22097	1.15076	-0.427733	2.38574	-0.840351	-0.267266	0.267266
Pfkfb2	6-phosphofructo-2-kinase/fructose-2,6-biphosphatase 2	1072.61	1069.27	1174.6	1639.95	1370.04	1878.17	1177.64	1056.74	1071.37	1114.75	863.612	1231.63	-0.0805448	0.122048	0.0442739	0.546791	1384.95	889.669	-0.538635	-0.553319	-0.10973	1.48438	0.622137	2.13924	-0.0974752	-0.608811	-0.544075	-0.356963	-1.55179	0.115047	0.507345	-0.507345
Yod1	YOD1 deubiquitinase	144.028	166.372	149.949	172.716	169.756	171.262	153.196	128.053	151.271	151.307	161.229	240.544	0.00359546	0.0680382	0.900162	0.985191	163.875	138.735	-0.741897	0.176852	-0.488604	0.420591	0.307737	0.365331	-0.352822	-1.46606	-0.43307	-0.431555	-0.0260112	2.6695	0.00666838	-0.00666838
AA986860	expressed sequence AA986860	988.518	1013.19	921.655	1049.98	690.096	1481.42	591.389	822.171	535.685	772.03	628.154	1494.88	-0.0275057	0.0788852	0.189227	0.743913	957.953	708.816	0.375417	0.45021	0.163606	0.558637	-0.699543	1.61687	-1.15109	-0.179538	-1.43678	-0.367278	-0.97547	1.64496	0.410866	-0.410866
Fcamr	Fc receptor, IgA, IgM, high affinity	45.6239	383.217	263.546	45.3166	62.736	11.4175	70.1793	186.694	388.313	92.9717	534.769	175.504	0.00974741	0.0753637	0.224119	0.765568	139.402	229.71	-0.915838	1.13805	0.697864	-0.920464	-0.684014	-1.63656	-0.595837	0.318378	1.15406	-0.359411	1.5505	0.253262	-0.386826	0.386826
Gm15848	predicted gene 15848	5.36752	18.6935	14.389	25.6509	15.684	2.85436	11.126	13.1643	17.1544	17.3183	26.3394	14.4533	0.00591393	0.0741186	0.636539	0.92442	14.733	14.7393	-1.47842	0.552165	0.0238028	1.27873	0.19092	-2.12755	-0.43736	-0.141936	0.371776	0.391394	1.3442	0.0322859	-0.26006	0.26006
Pigr	polymeric immunoglobulin receptor	53163.5	54865.5	57189.6	55441.8	63717.7	90860.1	49260.7	48760.6	50336.5	64813.1	51692.2	66584.3	-0.0358994	0.077302	0.255727	0.781756	61889.2	47031.1	-0.490199	-0.312234	-0.0779251	-0.253216	0.532601	2.53747	-0.920754	-0.978374	-0.798766	0.628892	-0.648689	0.781189	0.32275	-0.32275
Fcmr	Fc fragment of IgM receptor	0.894587	715.027	404.407	0.85503	3.69035	0	59.9092	460.751	674.48	98.4406	1400.78	217.832	0.00321588	0.0748642	0.362932	0.828206	197.315	475.38	-1.16417	1.03447	0.649791	-1.16677	-1.04457	-1.28084	-0.378179	0.735601	0.993998	-0.15867	1.51375	0.265592	-0.495348	0.495348
Mapkapk2	MAP kinase-activated protein kinase 2	1433.13	1468.38	1433.6	1492.03	1461.38	1478.56	1356.51	1614.42	1556.37	1431.95	1542.05	1451.52	0.017692	0.048059	0.617495	0.919474	1448.41	1266.06	-0.633005	-0.102761	-0.625796	0.246267	-0.207026	0.0481967	-1.82964	1.97223	1.16981	-0.650986	0.967434	-0.35473	-0.212354	0.212354
Dyrk3	dual-specificity tyrosine phosphorylation regulated kinase 3	8.94587	18.6935	7.57317	8.5503	15.684	0	19.6844	20.3448	14.8152	15.4953	11.9724	18.5828	0.0224932	0.0785498	0.107481	0.687784	11.6976	13.5388	-0.358073	0.688516	-0.548796	-0.411352	0.406278	-2.78458	0.775877	0.832749	0.319358	0.387626	0.0138018	0.678598	-0.501335	0.501335
Eif2d	eukaryotic translation initiation factor 2D	625.316	585.107	581.62	633.577	535.101	556.601	553.732	584.017	545.822	570.591	527.585	471.797	-0.0599678	0.0684127	0.163083	0.724919	574.29	449.959	1.34557	0.494433	0.418157	1.51431	-0.640358	-0.141339	-0.206935	0.47063	-0.389338	0.174227	-0.819018	-2.22034	0.498462	-0.498462
Rassf5	Ras association (RalGDS/AF-6) domain family member 5	11.6296	40.1911	27.2634	2.56509	14.7614	2.85436	15.4052	16.7546	58.4809	22.7872	90.1924	43.3599	0.0170518	0.0773028	0.0450583	0.54926	17.1734	38.5987	-0.626199	0.651122	0.175749	-1.45708	-0.431793	-1.41622	-0.39469	-0.31958	1.18541	-0.0190948	1.89925	0.753121	-0.517403	0.517403
Gm28913	predicted gene 28913	14.3134	27.1056	33.322	29.926	27.6777	105.611	29.0987	67.0183	17.1544	20.0527	19.1559	11.3562	-0.0098505	0.0750558	0.339503	0.817265	42.1236	22.4546	-0.899446	-0.116273	0.186921	0.0258172	-0.0867872	2.40067	-0.0150275	1.41853	-0.699491	-0.513511	-0.569367	-1.13204	0.251817	-0.251817
Ikbke	inhibitor of kappaB kinase epsilon	585.954	533.7	639.176	658.373	522.185	1107.49	512.651	707.283	431.199	526.84	512.42	491.412	-0.0493339	0.0915026	0.0865437	0.656664	662.263	444.851	0.00181868	-0.373183	0.354144	0.474759	-0.460197	2.64381	-0.533537	0.768229	-1.21434	-0.424821	-0.535328	-0.701354	0.440192	-0.440192
Srgap2	SLIT-ROBO Rho GTPase activating protein 2	79.6182	113.096	137.074	58.997	131.93	77.0679	65.0442	105.315	141.914	75.6535	165.22	141.436	0.0129432	0.0740704	0.476924	0.873355	97.2016	104.925	-0.738394	0.253635	0.842177	-1.49996	0.722616	-0.824934	-1.2607	0.0434731	0.951677	-0.873754	1.44318	0.940988	-0.207476	0.207476
Fam72a	family with sequence similarity 72, member A	20.5755	20.5629	18.1756	13.6805	4.61294	5.70873	11.126	4.78702	21.0531	8.20339	26.3394	12.3885	-0.000298394	0.0740483	0.976419	0.994692	12.3111	12.1285	0.90747	0.906152	0.64812	0.105763	-1.41652	-1.17683	-0.246731	-1.37662	0.957042	-0.708143	1.46791	-0.0676239	-0.00430688	0.00430688
Ctse	cathepsin E	33.9943	68.2313	53.7695	21.3757	13.8388	25.6893	36.8013	7.18053	52.243	47.3973	102.165	38.198	0.00786663	0.0746865	0.460399	0.868866	36.6177	41.1986	-0.138635	1.0384	0.600799	-0.758383	-1.23543	-0.527379	-0.0200764	-1.79666	0.550409	0.384088	1.86595	0.0369112	-0.170104	0.170104
Rab7b	RAB7B, member RAS oncogene family	47.4131	54.2112	55.2842	30.7811	45.2068	154.136	34.2338	57.4443	56.1417	34.6365	44.6971	38.198	-0.0205861	0.0773948	0.170959	0.734484	62.3088	38.5162	-0.139914	0.145462	0.188415	-0.964637	-0.237952	2.87248	-0.774799	0.273315	0.222367	-0.753404	-0.26102	-0.570315	0.310642	-0.310642
Pm20d1	peptidase M20 domain containing 1	398.091	333.679	291.567	359.967	351.506	399.611	316.663	259.696	232.364	380.09	249.027	240.544	-0.120681	0.174672	0.0247937	0.458405	342.166	226.933	1.22766	0.322257	-0.353132	0.708349	0.586762	1.24747	0.0584309	-0.92027	-1.45372	0.98802	-1.12285	-1.28898	0.623228	-0.623228
Slc41a1	solute carrier family 41, member 1	179.812	230.865	244.613	135.95	273.086	79.9222	155.764	204.645	291.625	255.216	279.357	320.037	0.0281411	0.0796248	0.163321	0.725082	186.7	225.152	-0.417522	0.242919	0.400735	-1.11249	0.705997	-2.29407	-0.780367	-0.0800929	0.891026	0.51763	0.769709	1.15652	-0.412405	0.412405
Rab29	RAB29, member RAS oncogene family	205.755	189.739	171.154	188.107	179.905	348.233	166.89	320.731	154.39	145.838	184.376	143.501	-0.016085	0.0739494	0.443967	0.86388	207.338	158.136	0.213096	-0.0674557	-0.417046	-0.0970803	-0.248981	2.14745	-0.501324	1.83309	-0.758182	-0.943055	-0.165532	-0.994985	0.254998	-0.254998
Nucks1	nuclear casein kinase and cyclin-dependent kinase substrate 1	1454.6	1477.72	1408.61	1502.29	1263.95	1016.15	1354.8	1249.41	1522.06	1371.79	1582.76	1356.55	0.0160533	0.0636491	0.650245	0.927057	1337.25	1180.43	0.494912	0.62879	0.222545	0.768832	-0.692933	-2.5196	-0.107078	-0.790326	0.880003	-0.00170069	1.21276	-0.0962076	-0.182908	0.182908
Slc45a3	solute carrier family 45, member 3	171.761	197.217	162.066	196.657	158.685	262.602	170.313	199.858	202.734	204.173	144.467	185.828	-0.0061068	0.0675045	0.835964	0.969664	191.257	156.176	-0.512941	0.362176	-0.872501	0.343901	-1.00172	2.25948	-0.565627	0.44787	0.540158	0.585961	-1.56893	-0.0178397	0.0964005	-0.0964005
Elk4	ELK4, member of ETS oncogene family	65.3048	47.6685	115.112	65.8373	86.7233	74.2135	87.2962	26.3286	117.742	74.742	97.3758	115.626	0.00949171	0.0738315	0.561084	0.902855	79.4752	71.9707	-0.429444	-1.14461	1.06881	-0.409898	0.286415	-0.115155	0.30384	-2.27679	1.13409	-0.0973103	0.598381	1.08166	-0.123979	0.123979
Mfsd4a	major facilitator superfamily domain containing 4A	773.817	1018.8	1082.96	1012.36	742.684	1201.69	844.719	1387.04	861.619	804.843	1222.79	950.821	0.00874949	0.069673	0.738725	0.946744	983.868	871.186	-1.15281	0.220381	0.52893	0.188408	-1.35532	1.0571	-0.718184	1.79051	-0.619562	-0.958293	1.14578	-0.126953	-0.0855507	0.0855507
Cdk18	cyclin dependent kinase 18	850.752	716.896	647.506	1258.6	998.241	2149.34	657.289	737.202	681.498	559.653	470.118	1199.62	-0.0381069	0.0870431	0.0440435	0.545313	1071.31	608.009	0.0372032	-0.366852	-0.604303	0.980604	0.419392	2.30172	-0.569468	-0.301324	-0.485242	-0.94033	-1.33515	0.863752	0.461294	-0.461294
Klhdc8a	kelch domain containing 8A	33.9943	39.2564	46.1964	25.6509	29.5228	17.1262	36.8013	43.0832	35.8683	36.4595	44.6971	12.3885	0.00476208	0.0731307	0.774169	0.953704	32.4257	28.7502	0.141063	0.560639	1.06508	-0.611228	-0.246779	-1.54294	0.369348	0.844946	0.294654	0.342114	0.960241	-2.17714	-0.105694	0.105694
Nuak2	NUAK family, SNF1-like kinase, 2	2192.63	1917.02	1238.21	2471.89	1775.98	4195.92	1745.92	2114.67	1312.31	1134.8	1372.84	1031.35	-0.0575662	0.106842	0.0159611	0.384574	2224.16	1160.98	0.587409	0.245364	-0.854661	0.893943	0.0515302	2.2584	0.00831103	0.495063	-0.709715	-1.07127	-0.596959	-1.30741	0.53033	-0.53033
Gm30744	predicted gene, 30744	35.7835	9.34676	21.2049	34.2012	38.7487	22.8349	22.252	27.5254	10.9164	10.9378	10.3761	26.8418	-0.0184154	0.0770209	0.158528	0.722757	24.7647	14.4299	1.17268	-1.37276	-0.00183893	1.0607	1.37486	0.148866	0.095687	0.551218	-1.15107	-1.14816	-1.22534	0.495166	0.397084	-0.397084
F730311O21Rik	RIKEN cDNA F730311O21 gene	0	37.387	35.5939	3.42012	0.922589	0	11.126	46.6735	52.243	5.46892	94.1832	16.5181	0.0075075	0.0752433	0.139203	0.710254	14.7416	35.849	-1.31902	0.691242	0.645696	-0.690238	-0.99157	-1.31902	-0.194029	0.908276	1.0259	-0.525628	1.72414	0.0442482	-0.497152	0.497152
Tmcc2	transmembrane and coiled-coil domains 2	47.4131	75.7088	49.9829	6.84024	64.5812	45.6698	76.1702	87.3632	66.2784	71.096	57.4677	64.0075	0.0195668	0.0772371	0.167678	0.729841	53.1589	57.7054	-0.328419	0.655267	-0.225705	-2.87361	0.302534	-0.400068	0.669134	0.989485	0.358777	0.513479	0.0558266	0.283305	-0.478334	0.478334
Dstyk	dual serine/threonine and tyrosine protein kinase	245.117	246.754	293.839	216.323	233.415	279.728	244.772	223.793	221.448	271.623	249.825	288.034	-0.0025062	0.0633841	0.941675	0.989067	252.472	209.12	-0.196599	-0.13297	1.56411	-1.37524	-0.661486	1.08043	-0.210048	-1.05794	-1.15664	0.793478	-0.0145912	1.3675	0.0463738	-0.0463738
Rbbp5	retinoblastoma binding protein 5, histone lysine methyltransferase complex subunit	601.162	512.202	592.979	577.145	508.346	371.067	612.785	560.082	577.792	596.113	620.97	410.887	0.019219	0.0689639	0.542621	0.897469	529.088	460.977	0.668691	-0.320569	0.583367	0.415216	-0.366817	-2.25469	0.78811	0.229331	0.422164	0.616163	0.870994	-1.65196	-0.212466	0.212466
Cntn2	contactin 2	8.05128	5.60806	3.02927	0	8.3033	0	11.9818	13.1643	4.67848	9.11487	7.98163	2.06476	0.00910167	0.0752852	0.229939	0.767267	4.82041	6.16886	0.532383	0.147663	-0.370934	-1.82396	0.56835	-1.82396	1.03893	1.17326	-0.0213735	0.680427	0.522339	-0.623116	-0.461744	0.461744
Nfasc	neurofascin	34.8889	85.0555	45.439	5.98521	61.8134	2.85436	47.0715	82.5761	53.0227	63.8041	68.642	47.4894	0.0111622	0.0753797	0.273222	0.789814	41.3698	52.5909	-0.28984	1.01756	0.0534758	-1.80168	0.4999	-2.14655	0.102096	0.96722	0.270991	0.548799	0.663654	0.114376	-0.444523	0.444523
Lrrn2	leucine rich repeat protein 2, neuronal	56.359	38.3217	15.9037	1.71006	60.8908	2.85436	29.9546	50.2637	29.6303	40.1054	15.9633	24.7771	0.00124435	0.0743628	0.88636	0.980847	24.9392	26.7902	1.09502	0.507462	-0.530507	-1.86432	1.22342	-1.67114	0.176561	0.91156	0.162704	0.572275	-0.526885	-0.056148	-0.206678	0.206678
Mdm4	transformed mouse 3T3 cell double minute 4	902.638	1162.74	1549.47	1374.03	1204.9	2049.43	1373.63	1263.77	1141.55	1100.17	1357.67	1477.33	-0.0134902	0.070666	0.611493	0.917227	1452.37	1056.75	-1.78284	-0.562796	0.842631	0.251961	-0.389612	2.22919	0.250529	-0.157126	-0.652073	-0.83102	0.193279	0.60788	0.0980885	-0.0980885
Pik3c2b	phosphatidylinositol-4-phosphate 3-kinase catalytic subunit type 2 beta	1085.13	1353.41	1317.73	1118.38	1072.05	1355.82	1537.1	1679.05	1458.9	1637.03	1348.89	850.68	0.0444126	0.0834315	0.174124	0.736489	1292.42	1162.43	-0.891287	0.217302	0.0825253	-0.740694	-0.951752	0.226293	0.861805	1.31135	0.596928	1.1822	0.20043	-2.0951	-0.342936	0.342936
Ppp1r15b	protein phosphatase 1, regulatory subunit 15B	4523.03	3944.33	3378.39	4805.27	3506.76	6462.28	3921.48	4377.73	3639.85	3895.7	3505.53	4357.67	-0.0331709	0.0762095	0.299565	0.801525	4336.42	3296.08	0.507631	-0.252394	-1.10985	0.844232	-0.903639	2.496	-0.284608	0.326201	-0.697494	-0.321181	-0.905579	0.300686	0.263662	-0.263662
Plekha6	pleckstrin homology domain containing, family A member 6	4266.28	4089.21	4521.18	4155.44	4442.26	6036.98	4852.64	3615.4	4061.7	4652.23	3398.58	4022.15	-0.041829	0.0764791	0.221936	0.765553	4682.95	3291.67	-0.0529864	-0.341828	0.342756	-0.232371	0.222625	2.31974	0.825743	-1.17962	-0.387802	0.537752	-1.59958	-0.454432	0.376323	-0.376323
Golt1a	golgi transport 1A	251.379	214.041	170.396	345.432	228.802	413.883	267.024	438.013	211.311	193.235	188.366	221.961	-0.00659326	0.0724829	0.740162	0.947087	273.263	208.813	-0.009267	-0.51389	-1.20069	1.03319	-0.306564	1.65013	0.184314	1.84673	-0.553464	-0.826183	-0.903037	-0.401278	0.10882	-0.10882
Gm53474	predicted gene, 53474	25.943	17.7588	18.9329	39.3314	26.7551	19.9806	22.252	29.9189	14.8152	19.1412	9.57795	53.6837	-0.00050334	0.0736897	0.96718	0.993226	24.1685	21.1894	0.218259	-0.580357	-0.454655	1.2572	0.289171	-0.346095	-0.121164	0.554232	-0.917182	-0.432809	-1.62172	2.15512	0.0639203	-0.0639203
Kiss1	KiSS-1 metastasis-suppressor	10.735	9.34676	12.8744	19.6657	12.9162	65.6504	8.55845	20.3448	6.23797	7.2919	10.3761	26.8418	-0.0104896	0.0753228	0.260392	0.785123	21.502	11.847	-0.42095	-0.571161	-0.208507	0.361114	-0.204549	2.67409	-0.661758	0.411633	-0.957403	-0.817045	-0.458746	0.85328	0.271673	-0.271673
Ren1	renin 1 structural	4.47293	8.41208	2.27195	0	8.3033	0	59.9092	78.9859	17.1544	7.2919	9.57795	14.4533	2.37628	0.930643	0.000319114	0.0457387	13.1494	21.64	-0.440688	-0.132564	-0.681342	-1.28321	-0.139899	-1.28321	1.64292	2.02448	0.345355	-0.21066	-0.0568974	0.215721	-0.660154	0.660154
Etnk2	ethanolamine kinase 2	4.47293	9.34676	8.33049	18.8107	6.45812	28.5436	9.4143	17.9513	6.23797	9.11487	7.18346	19.6152	-0.000911562	0.0741131	0.927045	0.986979	13.484	10.017	-1.26586	-0.290859	-0.466645	1.00542	-0.822898	1.99559	-0.279544	0.905279	-0.868161	-0.330044	-0.679194	1.09691	0.0257928	-0.0257928
Sox13	SRY (sex determining region Y)-box 13	590.427	451.449	427.884	531.828	556.321	784.95	575.128	671.38	577.792	564.211	464.531	963.209	0.0250549	0.0753949	0.327534	0.812891	554.593	540.191	0.055754	-1.08405	-1.30733	-0.392309	-0.199926	1.30021	-0.0572591	0.613183	-0.0373899	-0.139559	-0.964444	2.21312	-0.271275	0.271275
Snrpe	small nuclear ribonucleoprotein E	867.749	736.525	737.627	964.473	546.172	916.251	833.593	1466.03	738.419	756.535	983.336	555.42	0.0170621	0.0735919	0.474834	0.873355	789.107	749.959	0.231532	-0.385802	-0.380209	0.633567	-1.48844	0.438056	0.0795855	2.25317	-0.376193	-0.285443	0.707578	-1.4274	-0.158549	0.158549
Zc3h11a	zinc finger CCCH type containing 11A	37.5726	25.2363	26.5061	14.5355	32.2906	19.9806	37.6572	10.7708	26.5114	21.8757	21.5504	43.3599	0.00163377	0.0733253	0.913621	0.985383	26.0344	20.6783	1.09137	-0.0265668	0.101448	-1.29061	0.643904	-0.599572	1.09822	-1.85601	0.101971	-0.384133	-0.420348	1.54033	-0.0133377	0.0133377
Zbed6	zinc finger, BED type containing 6	683.464	504.725	701.276	538.669	827.562	342.524	679.541	187.891	717.366	607.962	495.659	1164.52	0.00455091	0.0732772	0.775576	0.953704	599.049	528.901	0.383123	-0.29842	0.44191	-0.153944	0.823426	-1.13464	0.369988	-2.32983	0.49386	0.117427	-0.338462	1.62557	0.0102417	-0.0102417
Lax1	lymphocyte transmembrane adaptor 1	40.2564	247.689	259.76	20.5207	23.0647	14.2718	66.7559	260.893	253.417	56.5122	531.576	184.796	0.00917652	0.0754084	0.159853	0.723841	105.344	214.534	-0.788561	0.776243	0.827979	-1.15764	-1.10097	-1.31606	-0.438562	0.832735	0.801044	-0.561166	1.6565	0.468446	-0.459833	0.459833
Atp2b4	ATPase, Ca++ transporting, plasma membrane 4	2199.79	1951.6	1032.98	563.465	2967.97	744.989	2148.17	1890.87	1845.66	1877.66	1285.84	2684.18	0.0139651	0.0751179	0.387873	0.836834	1568.2	1597.37	0.632543	0.392216	-0.864319	-2.01363	1.23777	-1.49142	0.584796	0.328923	0.280515	0.314896	-0.436423	1.03413	-0.351139	0.351139
Optc	opticin	338.154	287.88	137.074	3.42012	417.933	17.1262	262.744	380.568	172.324	167.714	127.706	285.969	0.00187092	0.0745532	0.790454	0.957518	187.696	189.047	0.767338	0.580129	-0.210186	-2.17836	1.02092	-1.66921	0.476145	0.90784	0.0197004	-0.00822203	-0.278594	0.57249	-0.28156	0.28156
Prelp	proline arginine-rich end leucine-rich repeat	492.023	669.228	343.822	20.5207	786.046	51.3786	465.58	417.668	565.316	579.706	386.311	492.445	0.00478091	0.0744663	0.613696	0.918428	389.429	406.908	0.374484	0.745562	-0.0407948	-2.30783	0.944134	-1.78566	0.309185	0.182134	0.540497	0.570822	0.0919606	0.375501	-0.345017	0.345017
Fmod	fibromodulin	6.26211	71.0354	63.6146	0.85503	9.22589	11.4175	22.252	86.1664	131.777	30.9906	165.22	49.5542	0.0138133	0.0764726	0.0417056	0.540846	29.7334	77.2869	-1.08491	0.583846	0.467235	-1.56751	-0.923593	-0.821422	-0.428447	0.798735	1.3195	-0.185919	1.6228	0.21968	-0.557726	0.557726
Gm19497	predicted gene, 19497	18.7863	18.6935	16.661	24.7959	14.7614	94.194	10.2701	15.5578	10.1367	7.2919	14.3669	20.6476	-0.025191	0.0804995	0.0194934	0.421489	29.896	11.3293	-0.00590176	-0.0122777	-0.156571	0.374659	-0.300445	2.9345	-0.686682	-0.238962	-0.699426	-0.99578	-0.331569	0.118457	0.472327	-0.472327
Btg2	BTG anti-proliferation factor 2	2292.83	2337.62	1443.45	2234.19	1609.92	3841.98	1226.43	1935.15	1182.87	1177.64	1744.78	1780.85	-0.0805613	0.145718	0.0115751	0.338684	2115.6	1303.54	0.706803	0.763049	-0.62657	0.631559	-0.314326	2.21727	-1.08957	0.215367	-1.19176	-1.20428	-0.0832245	-0.0243199	0.562964	-0.562964
Chi3l1	chitinase 3 like 1	9.84045	7.47741	0.757317	0.85503	0.922589	11.4175	5.99092	11.9676	4.67848	9.11487	11.1743	3.09714	0.00645408	0.0748926	0.371775	0.831371	4.57012	6.67313	0.785922	0.388623	-1.48129	-1.42621	-1.38996	1.02339	0.103777	1.10207	-0.180128	0.669871	0.987968	-0.584029	-0.349921	0.349921
Adora1	adenosine A1 receptor	12.5242	36.4524	29.5354	7.69527	26.7551	8.56309	22.252	38.2962	26.5114	51.0433	16.7614	68.137	0.0207125	0.0782122	0.0785798	0.641573	21.8755	33.4617	-0.96299	0.574488	0.213205	-1.45229	0.0540945	-1.35435	-0.225129	0.663799	0.0397022	1.21977	-0.612751	1.84245	-0.487974	0.487974
Ppfia4	protein tyrosine phosphatase, receptor type, f polypeptide (PTPRF), interacting protein (liprin), alpha 4	67.9886	94.4023	77.2464	41.8965	50.7424	111.32	52.2066	69.4118	70.9569	60.1582	90.9905	62.9751	-0.00739506	0.0723365	0.711833	0.941497	71.3024	59.0809	-0.0630975	1.16771	0.399829	-1.63817	-1.04869	1.83573	-0.957427	0.0106641	0.0896243	-0.487995	1.02307	-0.331237	0.108883	-0.108883
Tmem183a	transmembrane protein 183A	2358.13	2165.64	2015.98	2747.21	2139.48	3716.38	2294.52	2650.81	1853.46	2060.87	1963.48	2179.35	-0.041766	0.0817851	0.186382	0.741251	2513.2	1784.66	0.119973	-0.327424	-0.702716	0.925244	-0.39118	2.52779	-0.0238342	0.736587	-1.14198	-0.587392	-0.840758	-0.294315	0.358615	-0.358615
Cyb5r1	cytochrome b5 reductase 1	223.647	214.041	228.71	230.003	207.582	122.738	229.366	275.254	262.774	232.429	202.733	167.245	0.0235772	0.0728497	0.412683	0.847779	205.407	190.077	0.231322	0.017372	0.341167	0.36891	-0.130786	-2.5138	0.35527	1.2687	1.03332	0.420629	-0.244431	-1.14767	-0.280969	0.280969
Adipor1	adiponectin receptor 1	4631.27	4152.77	3558.63	4827.5	3923.77	6864.75	4186.79	5087.41	3385.66	4059.76	3879.87	4150.16	-0.035884	0.0781714	0.29076	0.796858	4585.7	3427.14	0.373672	-0.209149	-1.0323	0.595708	-0.511836	2.48477	-0.165574	0.876507	-1.29741	-0.330052	-0.571841	-0.212496	0.283478	-0.283478
Klhl12	kelch-like 12	383.778	461.73	443.031	386.473	372.726	442.427	356.887	385.355	346.987	416.55	400.678	339.653	-0.0625362	0.0778688	0.145029	0.715177	410.546	314.86	-0.242717	1.63718	1.2129	-0.172419	-0.535411	1.19893	-0.968055	-0.201524	-1.24686	0.584567	0.191178	-1.45777	0.516411	-0.516411
Rabif	RAB interacting factor	503.652	522.484	482.411	577.145	588.612	822.057	540.894	572.049	455.372	524.105	550.732	493.477	-0.0354966	0.0743145	0.288469	0.796421	588.934	432.617	-0.544424	-0.304079	-0.825233	0.352383	0.483012	2.73896	-0.0764215	0.293584	-1.19885	-0.283746	0.0424252	-0.677611	0.31677	-0.31677
Kdm5b	lysine demethylase 5B	936.632	993.561	989.814	979.864	1227.97	1324.43	830.17	694.118	827.31	829.454	872.392	1323.51	-0.0529835	0.0905166	0.114607	0.697454	1057.63	757.788	-0.164894	0.126815	0.1081	0.058082	1.18318	1.56346	-0.75758	-1.62635	-0.774448	-0.761801	-0.514549	1.55998	0.479124	-0.479124
Syt2	synaptotagmin II	93.037	119.639	127.229	23.0858	53.5101	39.9611	63.3325	138.824	33.5291	266.154	109.348	12.3885	0.00689689	0.0747325	0.457341	0.868128	71.1262	93.3751	0.286927	0.635538	0.724743	-1.17722	-0.38728	-0.692392	-0.195361	0.853805	-0.859616	1.90696	0.507879	-1.60399	-0.101613	0.101613
Ppp1r12b	protein phosphatase 1, regulatory subunit 12B	2144.32	2222.66	1177.63	178.701	2701.34	216.932	1795.56	3000.27	1682.69	1919.59	1206.82	2302.2	0.00907392	0.0749232	0.384118	0.834481	1382.14	1685.26	0.522851	0.564668	-0.166807	-2.11197	0.792802	-1.93689	0.316741	0.916074	0.241704	0.394141	-0.139018	0.605698	-0.389223	0.389223
Ube2t	ubiquitin-conjugating enzyme E2T	63.5157	47.6685	50.7403	51.3018	53.5101	65.6504	68.4676	38.2962	67.0581	62.8926	51.8806	49.5542	0.00688011	0.0703668	0.782953	0.955481	56.2231	44.9481	0.814355	-0.85068	-0.503333	-0.441264	-0.2012	1.01749	1.2791	-2.00423	1.14911	0.754241	-0.37773	-0.63586	-0.0274388	0.0274388
Ptpn7	protein tyrosine phosphatase, non-receptor type 7	22.3647	131.789	99.9659	23.0858	23.0647	79.9222	45.3598	130.446	177.002	41.0169	276.962	44.3923	0.0144425	0.0763542	0.119787	0.706602	67.198	111.639	-1.13458	0.753706	0.378955	-1.11096	-1.11165	0.0975474	-0.525852	0.739292	1.18554	-0.623543	1.89864	-0.547104	-0.354496	0.354496
Arl8a	ADP-ribosylation factor-like 8A	576.114	616.886	518.762	550.639	620.902	802.077	533.192	702.496	529.447	571.503	615.383	527.546	-0.0196132	0.0669066	0.557731	0.901323	607.076	491.059	-0.21465	0.304827	-1.00395	-0.556187	0.354312	2.33082	-0.798326	1.30177	-0.851202	-0.275459	0.286235	-0.878189	0.202528	-0.202528
Gpr37l1	G protein-coupled receptor 37-like 1	40.2564	43.9298	22.7195	5.13018	68.2716	5.70873	28.2429	47.8702	10.1367	28.2561	13.5688	29.939	-0.00418489	0.0744083	0.654452	0.927486	29.0004	21.6278	0.70575	0.850725	-0.126209	-1.51489	1.66046	-1.44431	0.167035	0.998226	-0.99654	0.167696	-0.718303	0.25035	0.0219227	-0.0219227
Elf3	E74-like factor 3	7705.07	9525.28	7249.04	8478.47	6793.94	19492.5	9112.18	12863.9	5684.35	8314.59	7349.48	6194.27	-0.0206944	0.0763198	0.360326	0.82677	10108.6	6734.43	-0.306553	0.322527	-0.487301	-0.0229624	-0.679263	2.45346	0.19091	1.21563	-1.20645	-0.0808534	-0.446544	-0.952604	0.213319	-0.213319
Rnpep	arginyl aminopeptidase (aminopeptidase B)	1468.02	1571.19	1509.33	1622.85	1492.75	1529.94	1542.23	1529.45	1683.47	1602.39	1435.89	1048.9	-0.0164305	0.0640974	0.62301	0.920439	1544.72	1216.68	-0.15023	0.421258	0.0830895	0.69405	-0.00982714	0.197189	0.264562	0.194516	1.00381	0.587054	-0.335992	-2.94948	0.205921	-0.205921
Timm17a	translocase of inner mitochondrial membrane 17a	916.951	656.143	713.393	1007.22	691.941	910.542	902.061	975.356	797.68	963.442	884.364	743.313	0.0257201	0.0701409	0.43304	0.857657	813.551	727.363	0.603909	-1.65811	-1.09872	1.24913	-1.30338	0.555884	0.491843	1.02773	-0.34549	0.943233	0.356407	-0.822445	-0.275214	0.275214
Lmod1	leiomodin 1 (smooth muscle)	795.288	910.374	397.592	26.5059	1047.14	105.611	805.35	1352.33	728.283	863.179	525.191	810.417	0.00770418	0.074982	0.348598	0.822721	548.762	713.235	0.406086	0.557264	-0.339525	-2.4029	0.715385	-1.55045	0.420084	1.00792	0.308512	0.497531	-0.0469835	0.427071	-0.435689	0.435689
Shisa4	shisa family member 4	40.2564	71.0354	40.8951	3.42012	39.6713	5.70873	36.8013	73.0021	38.2075	30.9906	49.4861	29.939	0.00615202	0.0745317	0.540819	0.896606	32.922	36.9386	0.250947	1.21802	0.275045	-2.04726	0.228669	-1.75975	0.11643	1.2697	0.172056	-0.12791	0.579002	-0.174936	-0.305723	0.305723
Ipo9	importin 9	442.82	404.715	509.675	342.012	478.823	313.98	446.751	380.568	625.356	484	496.457	462.506	0.0441658	0.082456	0.181988	0.739788	415.993	408.155	-0.000395076	-0.480886	0.761559	-1.36363	0.421579	-1.80347	0.0471038	-0.805986	1.8921	0.479944	0.618186	0.233892	-0.410873	0.410873
Nav1	neuron navigator 1	209.333	291.619	288.538	130.82	364.423	274.019	285.852	271.664	283.828	255.216	253.018	323.135	0.0114226	0.0717409	0.629129	0.922887	272.545	231.145	-0.920276	0.411615	0.367657	-2.65166	1.35195	0.155152	0.329024	0.119808	0.299698	-0.134212	-0.169177	0.840418	-0.21426	0.21426
Csrp1	cysteine and glycine-rich protein 1	7201.42	6415.62	3526.83	297.55	7091.02	1070.39	8199	13328.3	7172.88	6975.61	5140.17	8407.69	0.0134805	0.0761457	0.127189	0.709647	4433.4	6837.44	0.42559	0.311944	-0.273659	-2.53608	0.410385	-1.41305	0.553355	1.03308	0.421682	0.39424	0.0943818	0.578128	-0.512478	0.512478
Phlda3	pleckstrin homology like domain, family A, member 3	106.456	125.247	67.4012	34.2012	163.298	117.029	112.972	252.515	106.825	119.405	109.348	102.205	0.0168466	0.0759615	0.272796	0.789523	103.358	115.053	-0.0887619	0.279004	-1.02972	-2.17396	0.915173	0.123394	0.0436565	2.05069	-0.0811041	0.169171	-0.0292905	-0.178251	-0.329146	0.329146
Tnni1	troponin I, skeletal, slow 1	334.575	282.272	285.509	450.601	227.879	422.446	613.641	1031.6	522.43	858.621	516.411	421.211	0.843914	0.272621	7.04849e-05	0.017206	380.391	558.52	-0.676822	-1.0325	-1.00897	-0.0311224	-1.46532	-0.173336	0.665044	1.8833	0.299251	1.44708	0.273159	-0.179763	-0.731346	0.731346
Lad1	ladinin	4442.52	4721.05	4980.88	6073.28	4874.96	5925.66	3983.96	3846.37	4535.78	4814.48	3500.74	5282.68	-0.0930038	0.117548	0.0480158	0.557903	5093.3	3663.33	-0.331777	0.0382428	0.364534	1.5744	0.233594	1.42409	-0.993736	-1.207	-0.205397	0.157561	-1.77763	0.723123	0.550514	-0.550514
Tnnt2	troponin T2, cardiac	18.7863	30.8443	27.2634	6.84024	18.4518	2.85436	38.513	69.4118	23.3924	30.9906	26.3394	18.5828	0.0232049	0.0793159	0.0521163	0.563215	20.7945	28.1234	-0.284913	0.44303	0.247109	-1.34813	-0.308446	-1.93432	0.821778	2.00032	0.0178629	0.450744	0.19417	-0.2992	-0.530945	0.530945
Pkp1	plakophilin 1	679.886	667.359	720.209	489.077	665.186	274.019	589.677	472.719	774.288	843.126	529.98	453.214	0.00557227	0.071772	0.794952	0.958594	567.588	512.222	0.553146	0.490271	0.748616	-0.543132	0.47926	-2.3624	0.0747472	-0.654081	0.995657	1.28817	-0.279406	-0.790853	-0.105706	0.105706
Tmem9	transmembrane protein 9	231.698	231.8	257.488	213.757	266.628	154.136	204.547	204.645	249.519	173.183	234.66	437.729	0.0135459	0.0727924	0.540554	0.896606	221.393	216.625	-0.00370218	-0.002031	0.402328	-0.308078	0.538328	-1.48932	-0.472277	-0.470495	0.280511	-1.07866	0.0447251	2.55866	-0.143745	0.143745
Cacna1s	calcium channel, voltage-dependent, L type, alpha 1S subunit	5.36752	17.7588	9.08781	3.42012	0.922589	0	5.99092	5.98378	12.4759	9.11487	22.3486	5.16189	0.00752225	0.0749908	0.340737	0.817715	6.19671	9.18209	-0.183878	1.25883	0.352883	-0.54658	-1.24137	-1.99639	-0.0827715	-0.0838973	0.746611	0.356313	1.6388	-0.21855	-0.392751	0.392751
Kif21b	kinesin family member 21B	1228.27	1548.76	1425.27	1651.92	1764.91	3239.7	1028.73	1402.6	1412.12	1086.49	1461.44	2564.43	-0.0201588	0.0758886	0.31022	0.805514	1776.55	1321.18	-0.729513	-0.0337535	-0.284028	0.161126	0.361643	2.22377	-1.25558	-0.332214	-0.311888	-1.09406	-0.208658	1.50315	0.283208	-0.283208
Mroh3	maestro heat-like repeat family member 3	48.3077	69.166	124.957	97.4734	98.717	262.602	114.683	124.463	49.9037	61.9811	51.8806	104.27	-0.0156975	0.075926	0.254756	0.781466	127.933	65.4138	-1.13934	-0.539346	0.621347	0.107909	0.133211	2.36547	0.439806	0.612857	-1.0882	-0.731009	-1.02626	0.243561	0.258209	-0.258209
Inava	innate immunity activator	2359.02	2325.47	2190.92	2788.25	2058.3	3850.54	2545.28	3096.01	2185.63	2559.46	2076.02	2117.41	-0.0144403	0.0702247	0.587268	0.911513	2626.46	2005.75	-0.245709	-0.32173	-0.637676	0.643806	-0.968013	2.37203	0.158139	1.20295	-0.65048	0.187684	-0.922692	-0.818307	0.140451	-0.140451
Camsap2	calmodulin regulated spectrin-associated protein family, member 2	244.222	241.146	195.388	82.0828	291.538	99.9028	282.429	197.465	278.369	312.64	290.531	327.264	0.0375877	0.0861718	0.0620291	0.596724	198.748	234.384	0.207583	0.176618	-0.326012	-2.14298	0.64802	-1.76958	0.568031	-0.301286	0.531696	0.825654	0.639281	0.942976	-0.534392	0.534392
Ddx59	DEAD box helicase 59	75.1453	64.4926	64.372	47.0266	57.2005	39.9611	71.891	53.854	63.1594	82.9454	83.0089	35.1009	0.0126713	0.0730216	0.550356	0.900621	57.4906	53.0135	0.860387	0.256955	0.249759	-0.889973	-0.194496	-1.42981	0.682363	-0.414011	0.176963	1.26713	1.27033	-1.83559	-0.191197	0.191197
Kif14	kinesin family member 14	114.507	117.769	115.87	108.589	137.466	31.398	69.3235	43.0832	141.914	57.4237	67.0457	108.4	-0.0171186	0.0759358	0.279173	0.791902	96.7358	69.6415	0.62238	0.68975	0.650683	0.496579	1.07023	-1.8878	-0.488765	-1.3795	1.15056	-0.860139	-0.55646	0.492482	0.273637	-0.273637
Zfp281	zinc finger protein 281	110.929	171.046	165.852	119.704	201.124	65.6504	139.503	114.889	180.121	194.147	194.752	229.188	0.0265589	0.0782794	0.213174	0.759185	143.813	152.187	-0.896353	0.364135	0.269695	-0.685268	0.871553	-2.22355	-0.247135	-0.79968	0.524044	0.759372	0.76922	1.29396	-0.383297	0.383297
Nr5a2	nuclear receptor subfamily 5, group A, member 2	393.618	373.87	396.834	330.041	408.707	185.534	447.607	278.844	401.569	519.548	419.833	808.353	0.041517	0.0881835	0.0745125	0.636377	357.099	404.698	-0.00638804	-0.154883	0.0171878	-0.509941	0.102819	-2.0526	0.36907	-0.978756	0.0515998	0.812208	0.181144	2.16854	-0.433968	0.433968
Ptprc	protein tyrosine phosphatase receptor type C	262.114	1731.95	1304.86	171.006	268.473	165.553	438.193	521.786	1890.1	494.938	3139.97	715.438	0.00861931	0.0752322	0.23822	0.770864	680.006	1127.04	-0.851451	1.08992	0.779584	-1.22518	-0.829507	-1.25213	-0.361516	-0.186776	1.18646	-0.240033	1.75285	0.137774	-0.381461	0.381461
A130071D04Rik	RIKEN cDNA A130071D04 gene	0	9.34676	23.4768	4.27515	0	25.6893	3.42338	58.641	7.79746	2.73446	61.4585	4.12952	0.0052553	0.0749582	0.282405	0.794335	11.0352	22.461	-1.27334	-0.0454988	0.64519	-0.438516	-1.27334	0.729254	-0.525619	1.66335	-0.150061	-0.604585	1.7259	-0.452732	-0.276042	0.276042
Nek7	NIMA (never in mitosis gene a)-related expressed kinase 7	1524.38	1369.3	1334.39	1200.46	1418.94	1184.56	1310.3	1012.46	1189.89	1245.09	1510.12	1458.75	-0.0168675	0.0647633	0.624871	0.921412	1302.99	1069.38	1.29793	0.399886	0.184437	-0.694948	0.697456	-0.80544	0.0325875	-2.09977	-0.76824	-0.392031	1.21912	0.929025	0.179886	-0.179886
2310009B15Rik	RIKEN cDNA 2310009B15 gene	123.453	122.443	134.045	156.47	87.6459	239.767	109.548	252.515	103.706	102.998	127.706	132.144	-0.00290683	0.0724859	0.869124	0.976905	141.653	119.845	-0.277884	-0.301954	-0.0337673	0.439601	-1.23383	1.83917	-0.622427	2.01778	-0.776495	-0.795582	-0.178101	-0.0765103	0.0718891	-0.0718891
Dennd1b	DENN domain containing 1B	770.239	515.006	531.637	524.988	539.714	636.523	668.415	308.763	566.096	582.44	538.76	827.968	-0.000906162	0.0704829	0.965968	0.993168	569.381	470.671	1.24799	-0.420741	-0.291488	-0.342725	-0.229996	0.449271	0.65273	-2.42952	-0.0347184	0.0822321	-0.237221	1.55418	0.068719	-0.068719
Zbtb41	zinc finger and BTB domain containing 41	314	280.403	348.366	218.888	394.868	119.883	356.032	126.856	346.207	444.806	317.669	342.75	0.0114534	0.0739171	0.513154	0.887848	286.407	263.05	0.242309	-0.042328	0.508259	-0.645133	0.834763	-1.98007	0.564543	-1.86321	0.492219	1.15046	0.271834	0.466353	-0.180367	0.180367
Aspm	abnormal spindle microtubule assembly	162.815	179.458	192.359	170.151	175.292	8.56309	109.548	43.0832	191.817	74.742	93.385	151.76	-0.00979094	0.0749194	0.382418	0.834373	139.228	92.4629	0.544256	0.702206	0.817069	0.615329	0.663756	-2.4428	-0.0597771	-1.22005	0.812374	-0.580148	-0.28466	0.432435	0.14997	-0.14997
Cfh	complement component factor h	50.0969	60.7539	63.6146	20.5207	145.769	42.8155	59.9092	19.1481	80.3138	49.2203	64.6512	110.465	-7.88021e-05	0.0738505	0.992357	0.998825	65.5638	53.9663	-0.266124	0.0704424	0.154279	-1.52904	1.90059	-0.522723	0.0452013	-1.60848	0.600204	-0.295738	0.184055	1.26734	-0.0320972	0.0320972
Kcnt2	potassium channel, subfamily T, member 2	1.78917	16.8242	6.81586	0	18.4518	0	14.5494	14.3611	4.67848	28.2561	5.58714	12.3885	0.00636909	0.0749582	0.333375	0.816908	9.44019	10.8796	-0.84986	0.788145	-0.0861155	-1.66113	0.899718	-1.66113	0.621774	0.607386	-0.353292	1.47771	-0.233289	0.450074	-0.428395	0.428395
Cdc73	cell division cycle 73, Paf1/RNA polymerase II complex component	362.308	403.78	422.583	371.083	463.139	291.145	424.499	151.988	382.075	509.521	426.219	420.178	-0.000151337	0.0714664	0.993912	0.998825	396.038	314.997	-0.110883	0.255448	0.410966	-0.0304825	0.726941	-0.831774	0.426476	-2.80631	0.0679747	1.05989	0.440344	0.391413	0.0700359	-0.0700359
B3galt2	UDP-Gal:betaGlcNAc beta 1,3-galactosyltransferase, polypeptide 2	25.943	11.2161	51.4976	7.69527	41.5165	0	16.2611	5.98378	24.9519	41.9284	38.3118	11.3562	-0.00015637	0.0743742	0.982357	0.996388	21.3644	20.422	0.365822	-0.464558	1.30475	-0.745388	0.981539	-2.12953	-0.135028	-0.906786	0.320036	0.995769	0.867804	-0.454436	-0.11456	0.11456
Glrx2	glutaredoxin 2	384.672	395.368	335.492	418.965	402.249	385.339	372.293	376.978	331.392	377.356	344.806	377.851	-0.0416983	0.0643176	0.297392	0.800246	384.951	301.39	0.376765	0.763395	-1.52865	1.5855	1.00739	0.401144	-0.0824094	0.0928933	-1.69796	0.106944	-1.15035	0.125334	0.434258	-0.434258
Ro60	Ro60, Y RNA binding protein	191.442	183.196	196.145	113.719	280.467	111.32	251.618	141.217	188.699	282.561	205.926	228.156	0.0229614	0.076357	0.290369	0.796858	189.411	174.43	-0.00335804	-0.146883	0.0763825	-1.60574	1.29867	-1.6667	0.918602	-0.965422	-0.0505661	1.325	0.237528	0.582486	-0.341271	0.341271
Uchl5	ubiquitin carboxyl-terminal esterase L5	447.293	394.433	379.416	434.355	355.197	219.786	389.41	278.844	453.812	384.648	422.228	281.839	-0.00275149	0.069587	0.91401	0.985383	362.099	303.561	0.957294	0.372649	0.194233	0.819967	-0.10665	-2.19958	0.313622	-1.18421	1.02518	0.257066	0.687982	-1.13756	0.00631926	-0.00631926
Rgs2	regulator of G-protein signaling 2	786.342	539.308	402.135	133.385	645.812	231.204	480.985	836.532	438.217	471.239	502.044	348.944	0.00670193	0.0737541	0.651184	0.927274	405.471	432.831	1.20298	0.397331	-0.207166	-2.23151	0.778721	-1.27822	0.158997	1.33779	-0.0325044	0.116709	0.247861	-0.490988	-0.222977	0.222977
Rgs13	regulator of G-protein signaling 13	24.1538	65.4273	78.0037	36.7663	37.8261	2.85436	77.0261	15.5578	70.9569	76.5649	110.146	32.0037	0.0117276	0.0755036	0.252212	0.779601	49.6506	50.8736	-0.728288	0.522471	0.795884	-0.260603	-0.22594	-2.1129	0.775724	-1.13506	0.646601	0.766155	1.38013	-0.424178	-0.334895	0.334895
Rgs1	regulator of G-protein signaling 1	251.379	119.639	55.2842	9.40533	238.95	54.2329	87.2962	150.791	63.9392	31.9021	98.9722	184.796	-0.00366061	0.0743973	0.685526	0.937064	94.1346	88.3995	1.41734	0.324512	-0.594572	-1.90466	1.33685	-0.614487	-0.0786272	0.64442	-0.439093	-1.11051	0.0773647	0.941461	-0.00583677	0.00583677
Pla2g4a	phospholipase A2, group IVA (cytosolic, calcium-dependent)	355.151	339.287	411.981	197.512	398.558	228.349	227.655	104.118	402.349	313.552	308.889	233.318	-0.0176568	0.0754042	0.336728	0.817265	300.557	227.035	0.647196	0.5219	1.06008	-0.888126	0.967193	-0.52426	-0.532011	-2.35138	0.993696	0.307711	0.267339	-0.46934	0.297331	-0.297331
Ptgs2	prostaglandin-endoperoxide synthase 2	81.4074	57.9499	58.3134	35.0562	66.4264	42.8155	53.0624	33.5092	56.1417	61.0697	43.1008	198.217	0.0115207	0.0749701	0.377438	0.833105	52.2706	65.3416	0.621058	-0.0678497	-0.0559036	-0.941186	0.199131	-0.614014	-0.233297	-1.01146	-0.127991	0.0331626	-0.602695	2.80105	-0.143127	0.143127
Odr4	odr4 GPCR localization factor homolog	570.746	493.509	530.879	566.885	566.469	587.999	599.092	420.061	486.561	570.591	549.934	477.991	-0.0315527	0.0665816	0.394659	0.839943	557.472	417.518	0.656116	-0.721159	-0.0325722	0.591317	0.584325	0.940919	1.1201	-2.21979	-0.854223	0.653519	0.302135	-1.02069	0.336491	-0.336491
Tpr	translocated promoter region, nuclear basket protein	1831.22	1896.46	1933.43	1382.58	1876.55	1241.65	1692.86	1184.79	2231.63	1927.8	2151.05	1678.65	0.015084	0.0706462	0.586865	0.911482	1670.59	1528.99	0.3019	0.474351	0.569568	-1.0734	0.422328	-1.5947	-0.0842548	-1.82103	1.27896	0.55517	1.09674	-0.125626	-0.149992	0.149992
Hmcn1	hemicentin 1	89.4587	78.5128	118.899	30.7811	59.0457	0	69.3235	29.9189	88.891	195.058	94.9813	27.8742	0.00571706	0.07465	0.514292	0.888054	59.427	72.7883	0.474051	0.316227	0.841032	-0.623734	-0.0051678	-2.38916	0.171924	-0.647212	0.466199	1.55163	0.548718	-0.70451	-0.231126	0.231126
Gm46162	predicted gene, 46162	27.7322	28.0403	25.7488	9.40533	31.368	28.5436	44.5039	21.5416	42.1063	26.4331	32.7247	14.4533	0.0118598	0.0746533	0.426432	0.855661	27.935	22.8785	0.101749	0.130483	-0.0877877	-2.12831	0.429839	0.177041	1.45691	-0.519436	1.2846	-0.0214734	0.54655	-1.37016	-0.229497	0.229497
Ivns1abp	influenza virus NS1A binding protein	2751.75	3271.37	3907.76	3657.82	2915.38	5200.65	4291.21	3274.32	3386.44	4140.89	4037.9	2587.14	0.000257711	0.0691374	0.990465	0.998544	3874.03	2904.45	-1.25669	-0.406053	0.471566	0.144857	-0.97302	1.88875	0.934938	-0.4016	-0.235628	0.758327	0.63366	-1.55912	-0.0217633	0.0217633
Swt1	SWT1 RNA endoribonuclease homolog (S. cerevisiae)	283.584	373.87	329.433	386.473	347.816	499.514	297.834	229.777	277.59	319.932	308.889	228.156	-0.235464	0.212757	0.00872908	0.299485	372.49	227.351	-0.507777	0.751986	0.168339	0.906737	0.417417	2.12807	-0.288462	-1.427	-0.602759	0.0349891	-0.12424	-1.4573	0.644129	-0.644129
Trmt1l	tRNA methyltransferase 1 like	505.441	665.489	523.306	635.287	506.501	1755.43	618.776	904.747	518.531	624.369	659.282	379.915	-0.0155988	0.0752152	0.347618	0.822275	784.132	514.472	-0.60301	0.0951639	-0.515993	-0.0241001	-0.597773	2.68155	-0.0914815	0.89617	-0.538991	-0.0684776	0.0710587	-1.30412	0.17264	-0.17264
Rnf2	ring finger protein 2	460.712	415.931	440.759	478.817	444.688	516.64	523.777	270.467	449.913	398.32	593.035	595.683	0.00611448	0.0695326	0.818844	0.965021	470.102	384.571	0.0249121	-0.470343	-0.19034	0.213276	-0.147292	0.587401	0.655269	-2.47539	-0.0905479	-0.67786	1.27428	1.29664	0.00293561	-0.00293561
Niban1	niban apoptosis regulator 1	1846.43	1523.52	961.036	895.216	2188.38	1084.66	2269.7	1856.17	2194.21	1520.36	1455.05	2036.88	0.0459702	0.0912172	0.0790625	0.642994	1487.09	1510.45	0.475544	-0.115819	-1.51033	-1.72154	1.00194	-1.14773	1.11538	0.491797	1.0102	-0.122181	-0.256544	0.779292	-0.50299	0.50299
2810414N06Rik	RIKEN cDNA 2810414N06 gene	10.735	16.8242	18.1756	28.216	35.981	51.3786	17.9727	16.7546	9.35695	6.38041	20.7522	26.8418	-0.0179774	0.0770351	0.137184	0.709647	28.0913	13.3447	-0.939067	-0.282138	-0.154985	0.65741	1.17626	2.03423	-0.173731	-0.288834	-1.11411	-1.54593	0.0736688	0.557227	0.415285	-0.415285
Edem3	ER degradation enhancer, mannosidase alpha-like 3	1583.42	1330.04	1431.33	1427.04	1741.85	1056.11	1430.97	661.806	1304.51	1350.82	1275.46	1418.49	-0.0296828	0.076952	0.282739	0.794753	1402.89	1001.84	0.80472	0.0790736	0.383746	0.371277	1.204	-0.870391	0.38271	-2.74919	-0.00119126	0.143337	-0.0943601	0.346274	0.328737	-0.328737
1700025G04Rik	RIKEN cDNA 1700025G04 gene	156.553	167.307	162.066	93.1982	196.511	199.806	184.007	153.185	242.501	190.501	188.366	192.022	0.0354635	0.0802241	0.187237	0.741251	167.149	161.102	-0.475672	-0.182761	-0.323674	-2.59253	0.54587	0.622677	0.244864	-0.570518	1.5375	0.403104	0.351561	0.439574	-0.401014	0.401014
Tsen15	tRNA splicing endonuclease subunit 15	93.037	93.4676	82.5476	68.4024	71.0393	37.1067	116.395	154.381	108.385	134.9	113.339	64.0075	0.0738455	0.131429	0.0135994	0.365361	78.1598	95.8478	0.0623268	0.0749393	-0.258084	-0.736834	-0.642921	-2.0884	0.69493	1.55176	0.488976	1.13447	0.617586	-0.898752	-0.598163	0.598163
Colgalt2	collagen beta(1-O)galactosyltransferase 2	19.6809	33.6483	21.9622	10.2604	24.9099	28.5436	8.55845	7.18053	11.6962	14.5838	14.3669	9.29141	-0.0495375	0.099497	0.00471156	0.225958	21.3138	9.51155	0.425761	1.72666	0.667895	-0.789724	0.960652	1.29554	-1.06784	-1.3152	-0.573647	-0.178606	-0.206716	-0.944777	0.714464	-0.714464
Rgl1	ral guanine nucleotide dissociation stimulator,-like 1	133.293	172.915	159.794	64.1272	172.524	308.271	100.99	118.479	184.8	134.9	205.128	124.918	-0.0106251	0.0738657	0.524107	0.890306	163.104	128.036	-0.283911	0.395156	0.184561	-1.94306	0.389059	2.05205	-0.957652	-0.576433	0.575616	-0.253632	0.864455	-0.446212	0.13231	-0.13231
Arpc5	actin related protein 2/3 complex, subunit 5	5613.53	5405.23	4474.99	6363.13	4535.45	10452.7	5220.66	6405.04	4422.72	4631.27	5180.07	4724.17	-0.033968	0.0803395	0.194755	0.746299	6075.36	4227.2	0.120793	-0.0353265	-0.81381	0.638841	-0.75857	2.69702	-0.178705	0.665993	-0.862162	-0.672486	-0.210897	-0.590685	0.308157	-0.308157
Ncf2	neutrophil cytosolic factor 2	126.137	362.654	254.459	141.08	151.305	194.097	147.205	240.548	294.744	188.678	441.384	197.184	0.0155447	0.0751584	0.356713	0.825696	208.467	227.092	-1.26563	1.38234	0.430221	-1.01392	-0.85281	-0.256412	-0.916397	0.284565	0.818234	-0.325971	1.93323	-0.217454	-0.262701	0.262701
Smg7	SMG7 nonsense mediated mRNA decay factor	1222.01	1273.03	1260.18	1366.34	1299	1858.19	1161.38	1273.35	1262.41	1161.23	1379.22	1161.43	-0.0539791	0.0797067	0.178243	0.738023	1369.69	1039.6	-0.461475	-0.142556	-0.221737	0.410576	0.0151909	2.83655	-0.857159	-0.140597	-0.207928	-0.858141	0.48414	-0.856863	0.406091	-0.406091
Nmnat2	nicotinamide nucleotide adenylyltransferase 2	148.501	116.834	146.92	123.124	161.453	65.6504	129.233	110.102	143.473	150.395	116.532	106.335	-0.00488276	0.0699237	0.847128	0.972701	123.869	104.472	0.787529	-0.273919	0.738681	-0.0477367	1.17351	-2.53593	0.164071	-0.525908	0.630887	0.845511	-0.285025	-0.671675	-0.0263102	0.0263102
Lamc2	laminin, gamma 2	496.496	614.082	708.092	467.701	507.424	336.815	414.229	639.068	482.663	462.124	816.52	595.683	0.0134523	0.0720011	0.572969	0.906616	508.057	499.345	-0.282303	0.592726	1.18987	-0.524465	-0.193625	-1.82145	-1.011	0.759096	-0.397053	-0.572876	1.79481	0.466268	-0.173208	0.173208
Lamc1	laminin, gamma 1	834.649	950.565	683.857	284.725	1059.13	214.077	761.702	495.457	862.399	728.278	652.897	1508.31	0.0118273	0.0747717	0.41078	0.847062	659.01	707.891	0.393868	0.646344	0.0120419	-1.57021	0.858071	-2.04064	0.217821	-0.590349	0.457136	0.131933	-0.0757782	1.55976	-0.28342	0.28342
E330020D12Rik	Riken cDNA E330020D12 gene	8.94587	12.1508	10.6024	0.85503	0.922589	8.56309	5.99092	13.1643	29.6303	6.38041	45.4953	6.19427	0.0131503	0.0762376	0.0679801	0.617615	6.51414	16.813	-0.0841403	0.221938	0.080254	-1.38759	-1.36475	-0.124367	-0.423413	0.309491	1.39882	-0.374324	2.14566	-0.397583	-0.443109	0.443109
Dhx9	DExH-box helicase 9	2641.71	2389.97	2796.77	2287.2	2675.51	1361.53	2392.09	1147.69	3395.79	2919.49	2944.42	3074.42	0.0145084	0.0735106	0.506697	0.885281	2317.18	2246.97	0.293244	-0.0162636	0.469907	-0.151796	0.33259	-1.735	-0.0135267	-2.24825	1.07289	0.603091	0.629476	0.763643	-0.134554	0.134554
Npl	N-acetylneuraminate pyruvate lyase	20.5755	18.6935	12.1171	19.6657	21.2195	137.01	23.1078	20.3448	32.7493	6.38041	23.1467	11.3562	-0.0130185	0.0760044	0.138288	0.7097	38.6355	15.6607	-0.140133	-0.242084	-0.651675	-0.188741	-0.106446	2.91341	-0.0108652	-0.15234	0.418659	-1.1246	-0.00894353	-0.706235	0.264055	-0.264055
Rgs8	regulator of G-protein signaling 8	8.94587	7.47741	8.33049	3.42012	15.684	0	11.126	13.1643	8.57721	3.64595	3.19265	16.5181	0.00406616	0.0744272	0.66068	0.929309	7.673	7.51704	0.284018	0.0612203	0.193185	-0.714604	1.11602	-2.35725	0.581704	0.832944	0.230012	-0.661647	-0.769785	1.20419	-0.236236	0.236236
Rgs16	regulator of G-protein signaling 16	162.815	138.332	243.099	86.358	152.227	37.1067	91.5754	132.84	115.402	86.5913	84.6052	565.744	0.007846	0.0746865	0.459648	0.868859	124.783	164.198	0.311779	0.0647546	0.960898	-0.590073	0.208617	-1.536	-0.513487	0.00493948	-0.19777	-0.586582	-0.616508	2.48944	-0.0966716	0.0966716
Rnasel	ribonuclease L (2', 5'-oligoisoadenylate synthetase-dependent)	5125.98	4943.5	5093.72	5538.88	4792.85	7826.67	8136.52	4988.08	5851.99	7571.73	4729.11	6920.03	0.0346995	0.0785278	0.26051	0.785123	6055.36	5010.16	-0.634541	-0.810061	-0.665123	-0.259106	-0.959846	1.42084	1.60988	-0.766602	0.0076228	1.25966	-1.02461	0.82188	-0.317972	0.317972
Glul	glutamate-ammonia ligase	4565.08	4392.98	4415.16	3600.53	3761.39	5183.53	3942.88	4194.63	3594.63	4914.74	4480.88	5812.29	0.0113244	0.0667267	0.683722	0.937064	4216.08	3832.86	0.310468	0.0488101	0.0830965	-1.30282	-1.00628	1.1767	-0.686289	-0.265558	-1.31395	0.813458	0.183699	1.95866	-0.115004	0.115004
Cacna1e	calcium channel, voltage-dependent, R type, alpha 1E subunit	62.6211	103.749	97.6939	0.85503	59.9683	11.4175	80.4494	98.134	90.4505	133.989	96.5777	79.4932	0.0111841	0.0755569	0.21038	0.757703	59.0222	83.1092	-0.0522897	0.62084	0.534833	-2.44706	-0.104823	-1.56188	0.267809	0.541207	0.426946	1.00394	0.518575	0.251907	-0.501731	0.501731
Gm9530	predicted gene 9530	9.84045	11.2161	6.81586	18.8107	5.53553	65.6504	17.1169	21.5416	16.3747	23.6987	21.5504	7.22665	-0.00027087	0.074247	0.972046	0.993921	20.8576	15.0653	-0.61767	-0.472829	-0.979504	0.193266	-1.15804	2.56644	0.0597592	0.395156	-0.00103813	0.544668	0.395781	-0.925991	-0.0780558	0.0780558
Ier5	immediate early response 5	673.624	997.299	689.916	835.364	625.515	1575.61	621.344	707.283	782.865	547.804	1103.06	1012.76	-0.0136734	0.0735021	0.500168	0.884186	890.841	692.294	-0.614355	0.677512	-0.536873	0.0892043	-0.85348	2.22627	-0.87499	-0.456091	-0.124348	-1.27718	1.01538	0.728949	0.164714	-0.164714
Mr1	major histocompatibility complex, class I-related	67.9886	62.6233	43.9244	13.6805	95.0266	5.70873	41.9364	34.7059	70.1771	68.3616	69.4401	88.7846	0.0080927	0.0746158	0.474875	0.873355	43.8167	55.2462	0.514189	0.374661	-0.181659	-1.53607	1.12424	-2.17349	-0.248934	-0.511322	0.569043	0.523618	0.550698	0.995025	-0.313021	0.313021
Stx6	syntaxin 6	470.553	574.826	464.993	545.509	465.907	602.271	439.049	454.767	492.799	451.186	496.457	555.42	-0.0376079	0.0687034	0.323521	0.810466	515.426	408.432	-0.547718	1.34634	-0.658793	0.846843	-0.640444	1.79371	-1.19299	-0.866154	-0.114483	-0.939735	-0.0449065	1.01833	0.356657	-0.356657
BC034090	cDNA sequence BC034090	18.7863	28.975	30.2927	1.71006	54.4327	19.9806	45.3598	44.28	52.243	51.9548	23.9449	20.6476	0.0123311	0.0756089	0.238892	0.771199	30.1251	32.1804	-0.627391	-0.027541	0.0405709	-2.43723	1.06236	-0.548839	0.718953	0.675337	0.982958	0.972354	-0.305432	-0.5061	-0.423012	0.423012
Xpr1	xenotropic and polytropic retrovirus receptor 1	1336.51	1345.93	1427.54	1532.21	1858.09	1524.23	1500.3	874.828	1291.26	1505.78	1190.86	1507.27	-0.0438971	0.0813059	0.192936	0.744362	1531.39	1061.66	-0.211451	-0.17288	0.150907	0.541327	1.61154	0.512462	0.425042	-2.50938	-0.400393	0.445177	-0.843004	0.45066	0.405317	-0.405317
Acbd6	acyl-Coenzyme A binding domain containing 6	352.467	376.674	374.115	371.938	345.048	456.698	320.942	488.276	338.41	350.011	425.421	407.79	0.0103397	0.0654754	0.754526	0.950055	374.236	334.986	-0.613496	-0.0985334	-0.15163	-0.197029	-0.777337	1.42251	-1.33106	1.95938	-0.926485	-0.667408	0.857757	0.523325	-0.0692526	0.0692526
Qsox1	quiescin Q6 sulfhydryl oxidase 1	1442.97	1153.39	1257.15	728.485	1210.44	362.504	1090.35	1336.78	1022.25	1208.63	1088.69	1469.07	0.016639	0.0746279	0.400947	0.841005	967.052	1020.91	0.832626	0.223271	0.456733	-0.999918	0.353971	-2.75935	0.0715582	0.623866	-0.101859	0.349927	0.0674705	0.881708	-0.315445	0.315445
Cep350	centrosomal protein 350	1600.42	1379.58	1458.59	1291.95	1562.87	1096.08	1715.11	767.12	1478.4	1549.53	1461.44	1420.55	0.00295533	0.0692168	0.997819	0.999476	1417.36	1112.84	0.717979	0.0192538	0.280752	-0.287957	0.605929	-1.05276	1.04529	-2.68467	0.344185	0.565513	0.289907	0.156582	0.0471988	-0.0471988
Tor1aip1	torsin A interacting protein 1	797.971	791.671	698.247	682.314	618.134	613.688	762.558	727.628	800.799	772.941	993.712	582.262	0.0357277	0.0742025	0.299134	0.801525	694.435	646.23	0.605223	0.551105	-0.30136	-0.457037	-1.11946	-1.16762	0.295803	-0.0225724	0.629384	0.387869	2.11592	-1.51725	-0.314859	0.314859
Tor1aip2	torsin A interacting protein 2	5553.59	4454.67	3819.15	5797.1	4918.32	5974.19	4058.42	2842.29	3694.44	3773.56	3547.03	6809.57	-0.0399265	0.0841617	0.137249	0.709647	4836.97	3444.48	0.840649	-0.00952475	-0.601202	1.00642	0.371905	1.12272	-0.367821	-1.73159	-0.728599	-0.647296	-0.884721	1.62905	0.455161	-0.455161
Fam163a	family with sequence similarity 163, member A	25.0484	14.0201	5.30122	0	14.7614	0	17.1169	21.5416	13.2557	10.0264	7.18346	13.4209	0.00448761	0.0746514	0.556437	0.901323	8.53328	10.9054	1.17578	0.423774	-0.462249	-1.91082	0.482899	-1.91082	0.660716	0.961375	0.360998	0.0715376	-0.227912	0.37473	-0.366908	0.366908
Soat1	sterol O-acyltransferase 1	356.045	422.474	371.843	401.009	353.351	505.223	298.69	330.305	365.701	306.26	578.668	572.97	0.00361176	0.0704071	0.882164	0.979098	392.098	358.984	-0.474384	0.277645	-0.285285	0.0464945	-0.507342	1.08256	-1.22658	-0.79833	-0.357978	-1.12072	1.70479	1.65912	0.0232816	-0.0232816
Csnk2a1-ps3	casein kinase 2, alpha 1 polypeptide, pseudogene 3	14.3134	12.1508	10.6024	16.2456	7.38071	8.56309	10.2701	8.37729	10.9164	9.11487	11.1743	6.19427	-0.012418	0.074869	0.392343	0.838741	10.8688	7.62746	1.32734	0.649252	0.122883	1.88752	-1.12255	-0.637303	0.00466815	-0.711115	0.23279	-0.422945	0.321783	-1.65233	0.371191	-0.371191
Abl2	ABL proto-oncogene 2, non-receptor tyrosine kinase	836.438	701.007	716.422	785.772	601.528	553.747	723.189	512.211	877.994	638.041	794.97	788.737	0.00860585	0.0678452	0.772399	0.953361	680.278	601.994	1.04588	-0.0149731	0.114803	0.668812	-0.920666	-1.4047	0.170971	-1.85673	1.33974	-0.573509	0.738892	0.691486	-0.0851415	0.0851415
Tor3a	torsin family 3, member A	424.034	488.836	450.604	521.568	444.688	676.484	308.104	477.506	374.278	318.109	443.778	566.776	-0.0442233	0.0854556	0.141048	0.711873	481.714	363.4	-0.253699	0.383615	0.0172526	0.677769	-0.0418508	1.8791	-1.63978	0.277743	-0.80322	-1.50414	-0.0509962	1.0582	0.443698	-0.443698
Fam20b	FAM20B, glycosaminoglycan xylosylkinase	4600.86	4090.14	3736.6	4872.81	4077.84	5129.29	4148.28	4076.15	3670.26	4150	3535.06	3511.12	-0.104277	0.100094	0.0493633	0.559004	4342.5	3157.08	0.94324	-0.0314234	-0.778872	1.41964	-0.0563458	1.84552	0.0853876	-0.059779	-0.926825	0.0888204	-1.23665	-1.29272	0.55696	-0.55696
Ralgps2	Ral GEF with PH domain and SH3 binding motif 2	1161.17	1309.48	1060.24	1103.84	878.304	1624.13	1125.44	1440.89	1285.8	1024.51	1419.93	1218.21	0.0152739	0.0690286	0.610644	0.917084	1183.57	1064.89	-0.223436	0.487443	-0.75793	-0.521422	-1.85448	1.77202	-0.407516	1.05628	0.379213	-0.958659	0.968928	0.0595699	-0.182969	0.182969
Angptl1	angiopoietin-like 1	45.6239	34.583	22.7195	2.56509	37.8261	28.5436	23.1078	53.854	16.3747	30.0791	18.3577	21.68	-0.0016181	0.0740759	0.877549	0.978795	24.8909	23.3906	1.10108	0.538415	-0.201394	-2.41194	0.713692	0.184136	-0.17405	1.46803	-0.691577	0.278061	-0.528524	-0.275923	-0.0126691	0.0126691
Rasal2	RAS protein activator like 2	122.558	176.654	152.221	86.358	242.641	54.2329	126.665	89.7567	150.491	168.625	110.146	151.76	-0.00432123	0.0728967	0.80013	0.960219	139.795	111.796	-0.149234	0.842841	0.427747	-1.00942	1.7759	-2.01153	-0.0636431	-0.919014	0.396501	0.711535	-0.42113	0.419444	-0.0206156	0.0206156
2810025M15Rik	RIKEN cDNA 2810025M15 gene	107.35	113.096	112.083	101.749	103.33	119.883	112.972	138.824	95.129	81.1224	112.541	101.173	-0.00621876	0.067374	0.83335	0.969068	110.519	88.1305	-0.0235206	0.37935	0.3094	-0.431246	-0.314583	0.83694	0.370794	2.02187	-0.933777	-2.0823	0.341084	-0.47401	0.126057	-0.126057
Cryzl2	crystallin zeta like 2	160.131	132.724	126.472	121.414	102.407	102.757	94.9988	165.152	113.843	145.838	134.091	102.205	0.000825817	0.0693216	0.975907	0.99469	113.462	110.188	1.44503	0.382608	0.11789	-0.103303	-0.998754	-0.981254	-1.37958	1.62463	-0.447157	0.909477	0.439284	-1.00887	-0.0229639	0.0229639
Sec16b	SEC16 homolog B, endoplasmic reticulum export factor	288.951	331.81	350.638	299.26	347.816	411.029	276.438	306.369	254.197	359.126	204.33	323.135	-0.0531767	0.0885623	0.133464	0.709647	336.165	241.184	-0.368973	0.396475	0.706743	-0.176632	0.661151	1.61446	-0.610214	-0.0471698	-1.06201	0.84203	-2.20436	0.248493	0.472204	-0.472204
Brinp2	bone morphogenic protein/retinoic acid inducible neural-specific 2	11.6296	17.7588	15.1463	0	11.0711	0	93.2871	80.1826	38.2075	86.5913	42.3026	212.67	2.98133	0.671543	4.20347e-07	0.000386299	22.8772	77.1559	-0.551496	-0.344776	-0.427199	-1.45779	-0.57302	-1.45779	0.931531	0.779981	0.14313	0.856044	0.220467	1.88091	-0.802011	0.802011
Astn1	astrotactin 1	55.4644	50.4725	36.3512	0	59.0457	0	65.0442	76.5924	22.6126	41.9284	22.3486	61.9427	0.00452886	0.0747167	0.51849	0.889849	35.1523	37.5715	0.575894	0.469308	0.127042	-1.96699	0.648681	-1.96699	0.764516	0.969281	-0.293697	0.270506	-0.303067	0.705525	-0.352177	0.352177
Pappa2	pappalysin 2	4.47293	12.1508	3.02927	0	7.38071	0	23.1078	2.39351	109.164	76.5649	38.3118	34.0685	2.86828	0.898075	5.00501e-05	0.0144802	7.61143	43.8952	-0.551027	-0.113498	-0.672137	-1.23998	-0.357686	-1.23998	0.296575	-0.734886	1.86787	1.42817	0.710259	0.606325	-0.695717	0.695717
Cop1	COP1, E3 ubiquitin ligase	1211.27	1212.27	1110.98	1190.2	1114.49	1515.67	1251.25	1039.98	1166.5	1240.53	1000.9	891.975	-0.0511738	0.0786157	0.193165	0.744362	1232.48	889.972	0.370975	0.377269	-0.283597	0.237806	-0.259814	2.08334	0.617742	-0.781514	0.0853154	0.552361	-1.06935	-1.93054	0.420997	-0.420997
Tnr	tenascin R	21.4701	12.1508	7.57317	0.85503	27.6777	0	17.9727	16.7546	7.01771	21.8757	7.98163	13.4209	0.0028568	0.0744712	0.728009	0.944384	11.0382	11.1756	0.870974	0.151525	-0.317911	-1.50925	1.25539	-2.11864	0.626149	0.534728	-0.384199	0.897881	-0.270775	0.264139	-0.277987	0.277987
4930523C07Rik	RIKEN cDNA 4930523C07 gene	56.359	128.985	124.2	38.4763	61.8134	45.6698	54.7741	102.921	142.694	65.6271	209.917	162.083	0.0239022	0.0792164	0.0873026	0.658726	75.6532	113.878	-0.792335	0.677745	0.602194	-1.33973	-0.647657	-1.10383	-0.836033	0.238391	0.883404	-0.55131	1.71854	1.15062	-0.433936	0.433936
Tnn	tenascin N	4.47293	11.2161	6.81586	0	4.61294	0	16.2611	23.9351	15.5949	6.38041	17.5596	13.4209	0.0246324	0.0805102	0.00703349	0.266709	6.48433	12.8193	-0.421611	0.365432	-0.103482	-1.79653	-0.400465	-1.79653	0.793327	1.32182	0.741426	-0.157708	0.891249	0.563076	-0.692199	0.692199
Mrps14	mitochondrial ribosomal protein S14	506.336	554.263	502.101	564.32	476.056	365.359	558.011	647.445	508.394	558.742	545.943	412.952	0.0280257	0.0707269	0.400853	0.841005	503.352	445.584	-0.074152	0.525978	-0.129569	0.646019	-0.479762	-2.18445	0.570942	1.5708	-0.0473638	0.579677	0.425194	-1.40331	-0.282656	0.282656
Cacybp	calcyclin binding protein	499.179	592.585	568.745	532.683	480.669	339.669	742.018	454.767	662.784	723.721	688.814	368.559	0.0354405	0.0808653	0.180456	0.739136	542.728	483.114	-0.316553	0.364606	0.200385	-0.0601057	-0.464828	-1.79338	1.27585	-0.680956	0.815851	1.17375	0.972246	-1.48686	-0.344979	0.344979
Rabgap1l	RAB GTPase activating protein 1-like	514.387	604.735	602.067	499.337	624.592	510.931	463.868	260.893	525.549	470.327	624.961	880.619	-0.00546132	0.0715357	0.806286	0.961847	550.922	460.391	-0.122921	0.460921	0.444833	-0.228924	0.578687	-0.147019	-0.490335	-2.4411	-0.0460647	-0.44145	0.580842	1.85253	0.164263	-0.164263
Rc3h1	RING CCCH (C3H) domains 1	1013.57	1126.28	1121.59	1002.09	1117.25	856.309	1152.82	680.954	962.986	1186.76	1198.84	1153.17	0.00247074	0.0668678	0.888213	0.981409	1062.73	863.784	-0.136629	0.507735	0.482114	-0.205925	0.458397	-1.15743	0.650617	-2.52351	-0.447856	0.828866	0.891183	0.652447	-0.00862389	0.00862389
Serpinc1	serine (or cysteine) peptidase inhibitor, clade C (antithrombin), member 1	9.84045	10.2814	4.5439	8.5503	5.53553	17.1262	2.56754	9.57405	3.11898	6.38041	8.77979	10.3238	-0.00780903	0.0746746	0.454049	0.866514	8.10082	6.36153	0.541742	0.63882	-0.875312	0.243704	-0.561681	1.92658	-1.62964	0.481975	-1.39583	-0.316768	0.298372	0.648026	0.318976	-0.318976
Zbtb37	zinc finger and BTB domain containing 37	197.704	211.237	267.333	150.485	225.112	57.0873	175.448	140.02	224.567	226.049	311.283	256.03	0.0151741	0.0747537	0.398515	0.841005	181.117	192.994	0.0531092	0.220095	0.832696	-0.609225	0.382751	-2.59187	-0.241971	-0.776901	0.376516	0.393448	1.24313	0.718223	-0.285408	0.285408
Gas5	growth arrest specific 5	952.735	1169.28	1228.37	1036.3	882.917	1624.13	989.357	1527.06	764.151	1085.58	1218	1031.35	-0.00817458	0.0702018	0.765306	0.952985	1155.06	937.688	-0.679639	0.271169	0.501817	-0.290849	-1.02964	1.81973	-0.50548	1.52739	-1.68849	-0.0750604	0.462097	-0.313048	0.0987657	-0.0987657
Gm23212	predicted gene, 23212	3.57835	6.54273	19.6902	15.3905	6.45812	5.70873	11.126	8.37729	12.4759	4.55744	10.3761	2.06476	-0.00425885	0.074389	0.657366	0.928861	10.8194	6.30788	-1.11478	-0.33953	1.79787	1.22164	-0.358747	-0.535002	0.554965	0.0490242	0.778953	-0.830998	0.424231	-1.64762	0.111907	-0.111907
Snord78	small nucleolar RNA, C/D box 78	3.57835	15.8895	28.7781	22.2308	12.9162	5.70873	23.1078	9.57405	17.9342	18.2297	24.743	5.16189	0.00229653	0.0741526	0.827558	0.968675	18.1052	12.6075	-1.66818	0.17257	1.3383	0.794257	-0.166553	-1.22489	0.871999	-0.602725	0.386003	0.415728	1.01261	-1.32912	-0.125749	0.125749
Dars2	aspartyl-tRNA synthetase 2 (mitochondrial)	424.034	408.453	403.65	437.775	417.933	431.009	340.626	300.386	371.939	406.523	296.118	391.272	-0.16265	0.120453	0.014183	0.369048	406.574	294.346	0.762805	0.479466	0.390233	1.0053	0.652939	0.886735	-0.87379	-1.78878	-0.222909	0.44372	-1.89171	0.155985	0.696247	-0.696247
Cenpl	centromere protein L	115.402	149.548	109.054	139.37	170.679	194.097	88.152	78.9859	159.068	82.0339	126.11	142.468	-0.0375828	0.084072	0.120732	0.707522	141.817	98.1047	-0.302933	0.603917	-0.492358	0.351052	1.09028	1.57829	-1.17673	-1.51239	0.829059	-1.39799	0.00035626	0.429438	0.471375	-0.471375
Klhl20	kelch-like 20	254.063	276.664	280.207	194.092	277.699	174.116	273.015	154.381	248.739	293.499	308.889	296.293	0.0141054	0.0713638	0.585012	0.910759	245.966	216.969	0.102863	0.492433	0.551124	-1.08602	0.509642	-1.54646	0.431334	-2.04292	0.0070164	0.765976	1.00491	0.81011	-0.162737	0.162737
Prdx6	peroxiredoxin 6	63725	43126.9	34360.2	82604.4	53645.8	130302	61324.7	75804.9	46493.1	46921.5	51586.8	58817.7	-0.0168964	0.0750209	0.365513	0.829348	67560.6	46604	0.234722	-0.884541	-1.53566	0.97891	-0.258936	2.28649	0.124631	0.732533	-0.669134	-0.642843	-0.37113	0.00494922	0.136832	-0.136832
Suco	SUN domain containing ossification factor	693.305	697.268	657.351	688.299	660.573	565.164	643.596	483.489	655.766	672.678	745.484	758.798	-0.00113397	0.0632727	0.972765	0.993947	652.042	552.702	0.45493	0.502407	0.0126487	0.394617	0.0531684	-1.22992	-0.162386	-2.49249	-0.00735047	0.203805	1.06106	1.20951	0.0313088	-0.0313088
Pigc	phosphatidylinositol glycan anchor biosynthesis, class C	428.507	387.891	343.822	413.834	302.609	533.766	387.698	555.295	328.273	401.054	391.898	282.872	-0.00452552	0.0695002	0.86094	0.975555	394.937	326.565	0.467597	-0.0269659	-0.61655	0.293799	-1.22887	1.58107	-0.0294167	1.78459	-0.839939	0.138024	0.0237623	-1.54711	0.0783481	-0.0783481
Dnm3	dynamin 3	36.6781	38.3217	27.2634	0.85503	27.6777	14.2718	45.3598	29.9189	24.1721	53.7778	15.9633	49.5542	0.0102156	0.0752151	0.302042	0.802996	25.6249	28.8994	0.46857	0.541491	0.00813865	-2.50894	0.0301942	-0.813839	0.834087	0.146343	-0.162882	1.14947	-0.688036	0.9954	-0.379064	0.379064
Mettl13	methyltransferase 13, eEF1A lysine and N-terminal methyltransferase	141.345	143.94	169.639	107.734	147.614	91.3397	148.917	148.398	153.61	183.209	193.155	110.465	0.0313018	0.0774842	0.260715	0.785388	134.864	131.478	-0.0443446	0.0395517	0.814688	-1.24838	0.156418	-1.93538	0.19734	0.18106	0.342561	1.18851	1.44918	-1.14121	-0.369575	0.369575
Vamp4	vesicle-associated membrane protein 4	212.912	295.358	290.81	342.012	351.506	422.446	370.581	264.483	276.81	361.86	379.925	358.235	0.0131603	0.0700057	0.632929	0.924211	345.452	273.555	-2.11031	-0.464883	-0.545155	0.304123	0.449706	1.44242	0.732378	-1.03129	-0.798949	0.604722	0.866355	0.550884	-0.154016	0.154016
Prrc2c	proline-rich coiled-coil 2C	1922.47	2238.55	2413.57	1777.61	2585.09	1021.86	2054.88	1006.47	2483.49	2172.99	2258	2717.22	0.00685128	0.0722196	0.739119	0.946744	2015.26	1773.03	-0.0749068	0.389046	0.619354	-0.312688	0.829851	-1.96868	0.127816	-2.01335	0.706863	0.298255	0.415489	0.982943	-0.0863365	0.0863365
Fmo4	flavin containing monooxygenase 4	209.333	162.634	137.074	218.888	165.143	216.932	135.224	199.858	123.98	177.74	153.247	254.998	-0.00957203	0.0711889	0.686475	0.937064	172.649	151.636	0.774758	-0.357957	-1.08714	0.981669	-0.291113	0.939902	-1.14375	0.562078	-1.5004	0.0331666	-0.615074	1.70387	0.16002	-0.16002
Fmo1	flavin containing monooxygenase 1	532.279	304.704	368.056	452.311	479.746	322.543	414.229	430.832	386.754	297.145	309.687	383.013	-0.0265056	0.0740471	0.371179	0.831016	390.265	301.234	1.74178	-1.1991	-0.22914	0.860542	1.17732	-0.910002	0.391856	0.600613	0.029971	-1.32588	-1.11695	-0.0210065	0.240233	-0.240233
Fmo2	flavin containing monooxygenase 2	296.108	195.347	165.095	129.109	512.037	459.553	224.231	155.578	255.757	273.446	191.559	263.257	-0.0180192	0.0760565	0.274939	0.789927	280.895	189.93	0.480726	-0.512394	-0.890089	-1.41478	1.89785	1.60958	-0.192164	-1.01982	0.121822	0.284495	-0.557103	0.191878	0.195148	-0.195148
Prrx1	paired related homeobox 1	8.94587	25.2363	9.84512	0	27.6777	0	18.8286	11.9676	5.45822	3.64595	18.3577	6.19427	-0.00145267	0.0745556	0.826285	0.968675	13.5979	7.60371	0.0447285	1.19486	0.129492	-1.71819	1.32536	-1.71819	0.813862	0.314501	-0.336118	-0.586458	0.783173	-0.247017	-0.123657	0.123657
Gorab	golgin, RAB6-interacting	227.225	163.568	182.513	223.163	206.66	188.388	237.925	172.333	237.823	195.058	216.302	217.832	0.0255581	0.0693949	0.44852	0.86445	200.37	173.229	0.851275	-1.75251	-0.905644	0.703535	0.0804592	-0.6568	1.23056	-1.35189	1.227	-0.381443	0.449088	0.506376	-0.279948	0.279948
Kifap3	kinesin-associated protein 3	364.097	298.162	299.898	271.044	363.5	191.242	314.951	264.483	317.357	370.064	356.779	203.379	0.00368079	0.0696651	0.903077	0.985383	289.8	252.011	0.972773	0.0303999	0.0573537	-0.408445	0.964914	-1.94704	0.285793	-0.520026	0.32145	1.05074	0.875649	-1.68357	-0.0550069	0.0550069
Scyl3	SCY1-like 3 (S. cerevisiae)	329.208	309.378	385.474	375.358	427.159	313.98	409.95	209.432	392.212	376.444	310.485	479.024	0.0035947	0.0696148	0.903573	0.985383	370.216	294.6	-0.344279	-0.635342	0.407753	0.279755	0.906449	-0.566428	0.705891	-2.39124	0.491414	0.29364	-0.618682	1.47106	0.00798469	-0.00798469
Firrm	FIGNL1 interacting regulator of recombination and mitosis	67.094	55.1459	59.8281	40.1864	36.9035	57.0873	35.0896	19.1481	77.1948	51.0433	56.6695	37.1656	-0.00961737	0.0736852	0.568351	0.906247	47.3735	40.202	1.02942	0.420889	0.668566	-0.472168	-0.694427	0.525148	-0.822333	-2.16536	1.49092	0.192698	0.502905	-0.676258	0.246238	-0.246238
Mettl18	methyltransferase like 18	65.3048	78.5128	72.7025	61.5621	47.9746	42.8155	40.2247	69.4118	62.3797	71.096	88.596	68.137	0.00911604	0.071811	0.686327	0.937064	57.2987	59.9383	0.150802	0.97148	0.622642	-0.101262	-1.10859	-1.53764	-1.76507	0.416836	-0.0453754	0.522953	1.53785	0.335383	-0.167096	0.167096
Sell	selectin, lymphocyte	3.57835	421.539	209.02	1.71006	3.69035	8.56309	33.378	180.71	435.098	85.6798	738.3	183.763	0.00485504	0.0749554	0.265479	0.785659	112.983	270.593	-1.14759	1.08792	0.523629	-1.24026	-1.14295	-0.985107	-0.55514	0.415688	1.11489	-0.0791768	1.58016	0.427937	-0.484059	0.484059
F5	coagulation factor V	27.7322	33.6483	36.3512	10.2604	15.684	8.56309	22.252	23.9351	31.1898	18.2297	60.6604	22.7123	0.0115834	0.0750757	0.358571	0.826105	21.1265	26.1232	0.27053	0.673049	0.843091	-1.33797	-0.738317	-1.55959	-0.149325	-0.0146636	0.511238	-0.496263	2.11015	-0.111938	-0.3082	0.3082
Slc19a2	solute carrier family 19 (thiamine transporter), member 2	256.746	320.594	272.634	359.967	289.693	413.883	278.15	289.615	199.615	364.595	236.256	268.418	-0.0375191	0.079901	0.207678	0.756004	322.487	226.41	-0.623393	0.480646	-0.32917	1.07289	-0.0285125	1.80017	-0.230308	-0.0298525	-1.81996	1.13884	-1.0255	-0.405846	0.395438	-0.395438
Ccdc181	coiled-coil domain containing 181	190.547	163.568	166.61	175.281	174.369	316.834	158.331	229.777	177.002	151.307	170.807	115.626	-0.0270234	0.0766585	0.28115	0.79357	192.499	140.749	0.268896	-0.349083	-0.275679	-0.0718574	-0.0929231	2.47531	-0.477931	1.05587	-0.0323202	-0.655894	-0.176042	-1.66834	0.325777	-0.325777
Blzf1	basic leucine zipper nuclear factor 1	241.538	247.689	245.371	275.32	301.686	288.291	321.798	224.99	260.435	286.207	243.44	281.839	0.00640805	0.063721	0.838829	0.970455	280.026	216.153	-0.930645	-0.699383	-0.786	0.285343	1.15214	0.719951	1.77196	-1.57723	-0.234567	0.651233	-0.85866	0.505851	-0.0430983	0.0430983
Nme7	NME/NM23 family member 7	137.766	141.136	154.493	175.281	160.53	131.301	126.665	76.5924	130.997	135.812	118.926	163.116	-0.0488464	0.0881527	0.127662	0.709647	148.234	104.232	0.066585	0.186151	0.640222	1.29146	0.835878	-0.168984	-0.343154	-2.59762	-0.180248	-0.00376318	-0.644497	0.917965	0.475219	-0.475219
Atp1b1	ATPase, Na+/K+ transporting, beta 1 polypeptide	23898	22341.6	22006.1	27606.3	24057.4	19092.8	32274.8	26654.1	28232.3	37059.3	27732.2	33988	0.346648	0.130121	0.00038261	0.0510899	24563.2	25611	-0.556779	-0.904614	-0.982737	0.188515	-0.522432	-1.71588	0.996087	0.00713192	0.304377	1.71083	0.212013	1.26349	-0.748988	0.748988
Gm32391	predicted gene, 32391	80.5128	68.2313	116.627	106.879	109.788	111.32	126.665	112.495	105.266	105.733	90.1924	189.958	0.0333446	0.0807572	0.172007	0.735176	106.585	100.613	-1.11146	-1.69326	0.308518	-0.0404416	0.0659898	0.121241	0.646693	0.16324	-0.100333	-0.082933	-0.693604	2.41635	-0.391569	0.391569
Gm26685	predicted gene, 26685	13.4188	21.4975	24.9915	17.1006	10.1485	19.9806	11.9818	9.57405	5.45822	15.4953	7.98163	24.7771	-0.0156841	0.0761023	0.225289	0.765825	17.6167	10.5451	-0.161535	0.956428	1.36585	0.384	-0.719042	0.767002	-0.396346	-0.826451	-1.72313	0.154916	-1.1434	1.3417	0.432118	-0.432118
Dpt	dermatopontin	526.912	603.801	362.755	183.831	892.143	408.174	511.795	555.295	622.237	415.638	459.742	655.561	0.00666285	0.0730116	0.708445	0.941497	493.75	451.413	0.193317	0.55901	-0.778707	-2.40576	1.63375	-0.476727	0.115878	0.33354	0.640464	-0.429894	-0.167192	0.782322	-0.21252	0.21252
Gm32652	predicted gene, 32652	5.36752	10.2814	7.57317	17.9556	12.9162	17.1262	21.3961	23.9351	10.1367	11.8493	13.5688	6.19427	0.00877262	0.0745794	0.467894	0.872384	14.5415	10.9488	-1.51778	-0.410689	-0.974193	0.84815	0.0657515	0.728513	1.31427	1.63185	-0.438656	-0.120254	0.175457	-1.30242	-0.210041	0.210041
Xcl1	chemokine (C motif) ligand 1	16.9971	31.779	28.7781	17.1006	10.1485	5.70873	17.1169	35.9027	24.1721	36.4595	46.2934	5.16189	0.0116996	0.0753835	0.286412	0.795445	18.4386	24.6669	-0.298457	0.725473	0.544259	-0.289819	-0.951593	-1.51616	-0.28846	0.958817	0.243485	0.989085	1.48331	-1.59994	-0.297716	0.297716
Sft2d2	SFT2 domain containing 2	5346.05	5073.42	4755.95	6048.48	5616.72	7564.07	5531.33	5728.87	4741.63	5228.29	4199.13	6960.3	-0.0174995	0.0691879	0.565005	0.905155	5764.99	4476.37	-0.171136	-0.490945	-0.885419	0.58404	0.130849	1.95474	0.0371558	0.251788	-0.903815	-0.307254	-1.64441	1.44441	0.187022	-0.187022
Tiprl	TIP41, TOR signalling pathway regulator-like (S. cerevisiae)	817.652	743.067	642.205	813.133	604.296	1238.79	809.629	1133.33	663.564	744.685	810.933	554.387	-0.00435047	0.0706135	0.853283	0.974907	808.521	651.149	0.207371	-0.196848	-0.806884	0.183864	-1.05884	1.99607	0.165555	1.60894	-0.67078	-0.187693	0.172376	-1.41313	0.0541213	-0.0541213
Gpr161	G protein-coupled receptor 161	53.6752	57.0152	44.6817	13.6805	43.3617	37.1067	59.0533	57.4443	47.5645	33.725	29.532	37.1656	0.00367676	0.0731646	0.819274	0.965127	42.4832	34.2392	0.757444	0.944337	0.214935	-2.45525	0.129789	-0.296688	1.05499	0.967837	0.395659	-0.545411	-0.875157	-0.292478	-0.117573	0.117573
Dcaf6	DDB1 and CUL4 associated factor 6	294.319	303.77	336.249	351.417	431.771	405.32	261.033	282.434	305.66	290.764	316.072	517.222	-0.0143557	0.0711441	0.583059	0.909771	348.26	285.356	-0.641999	-0.489026	0.00809837	0.226544	1.26496	0.942959	-1.21524	-0.840252	-0.458897	-0.70059	-0.295713	2.19916	0.21859	-0.21859
Mpc2	mitochondrial pyruvate carrier 2	1183.54	1261.81	1055.7	1537.34	1069.28	1124.62	1304.31	1512.7	1158.7	1293.4	1218	1067.48	0.0166936	0.0658847	0.621678	0.920268	1225.51	1041.72	-0.26296	0.243822	-1.16279	1.81751	-1.06249	-0.665713	0.50664	1.68818	-0.430378	0.439964	-0.0360815	-1.07572	-0.182102	0.182102
Mpzl1	myelin protein zero-like 1	288.951	331.81	374.872	318.071	427.159	356.796	290.987	299.189	308.779	303.525	229.871	457.344	-0.0255684	0.0736382	0.374448	0.832029	349.949	266.447	-0.670518	0.0649294	0.72738	-0.161727	1.44938	0.457596	-0.633595	-0.486978	-0.319706	-0.410801	-1.84798	1.83202	0.311173	-0.311173
Rcsd1	RCSD domain containing 1	106.456	350.503	242.342	56.432	90.4137	216.932	113.827	266.877	389.873	109.378	663.273	231.253	0.0167593	0.076802	0.133466	0.709647	178.408	276.778	-0.822358	0.86002	0.292871	-1.52039	-1.01603	0.130027	-0.740192	0.437544	1.03003	-0.789313	1.91422	0.223572	-0.345976	0.345976
Creg1	cellular repressor of E1A-stimulated genes 1	675.413	657.077	628.573	781.497	704.858	867.727	712.919	829.352	750.895	713.695	766.236	816.612	0.0389744	0.0667309	0.319901	0.808356	725.442	646.138	-0.911407	-1.18843	-1.6333	0.568519	-0.480501	1.64142	-0.365386	1.17667	0.161439	-0.354372	0.367371	1.01798	-0.33395	0.33395
Cd247	CD247 antigen	20.5755	43.9298	53.7695	17.9556	8.3033	14.2718	15.4052	45.4767	48.3442	25.5216	109.348	33.0361	0.0152301	0.0764354	0.14196	0.712673	25.6059	43.6237	-0.550173	0.487976	0.822413	-0.703445	-1.41273	-0.94154	-0.865035	0.543425	0.64322	-0.288201	2.20495	0.0591333	-0.382916	0.382916
Gm32999	predicted gene, 32999	12.5242	10.2814	20.4476	11.1154	1.84518	11.4175	13.6935	16.7546	9.35695	7.2919	33.5228	6.19427	0.00618267	0.0745704	0.526999	0.892208	11.4668	12.1878	0.10978	-0.196107	1.00093	-0.0785575	-1.92758	-0.0371444	0.25761	0.614856	-0.332504	-0.665494	2.11709	-0.862884	-0.188113	0.188113
Pou2f1	POU domain, class 2, transcription factor 1	293.424	319.659	347.609	299.26	352.429	313.98	270.447	260.893	389.873	256.128	320.861	612.201	0.014527	0.0725865	0.54824	0.900621	317.231	306.662	-0.463087	-0.110034	0.24034	-0.382343	0.298344	-0.184354	-0.794472	-0.939101	0.727286	-1.01285	-0.0944434	2.71471	-0.100189	0.100189
Gm39693	predicted gene, 39693	16.9971	12.1508	8.33049	22.2308	22.1421	34.2524	4.27923	25.1319	10.1367	15.4953	17.5596	14.4533	-0.00978554	0.0747837	0.410403	0.84688	17.231	13.7945	0.134087	-0.493004	-1.09097	0.708565	0.699506	1.78628	-1.91653	0.994492	-0.793321	-0.0484386	0.200152	-0.180821	0.290745	-0.290745
Gpa33	glycoprotein A33 transmembrane	14071.8	13019.1	11716.5	15895	13742	13709.5	15077.4	11023.3	13021.8	13560.2	10984.3	12654.9	-0.0375147	0.0689915	0.322263	0.810052	13859.9	10207.4	0.609759	-0.0740162	-1.00056	1.68164	0.401123	0.380336	1.21695	-1.53623	-0.0722236	0.284032	-1.56736	-0.323442	0.333046	-0.333046
Tada1	transcriptional adaptor 1	263.008	282.272	309.743	347.142	262.015	291.145	290.987	234.564	236.263	296.233	355.182	242.609	-0.0185352	0.0684079	0.555565	0.901323	297.217	227.472	-0.508588	0.00136484	0.681069	1.52975	-0.535701	0.226682	0.222723	-1.32021	-1.26956	0.35334	1.70206	-1.08294	0.23243	-0.23243
Pogk	pogo transposable element with KRAB domain	183.39	177.588	255.216	113.719	242.641	205.514	197.7	183.104	214.43	258.862	229.073	172.407	0.0117436	0.0712455	0.637112	0.92442	198.73	176.315	-0.382126	-0.525911	1.15542	-2.40522	0.913607	0.135753	-0.0419601	-0.389146	0.332152	1.22373	0.641101	-0.657397	-0.184746	0.184746
Fam78b	family with sequence similarity 78, member B	27.7322	31.779	26.5061	0	29.5228	11.4175	28.2429	44.28	17.1544	39.194	20.7522	13.4209	0.00502997	0.07454	0.57799	0.907802	21.2447	22.4678	0.374222	0.576661	0.309548	-2.67578	0.46578	-0.686877	0.400675	1.11959	-0.252008	0.91146	-0.0194345	-0.523836	-0.272741	0.272741
Uck2	uridine-cytidine kinase 2	515.282	502.856	625.544	344.577	536.947	285.436	522.921	421.258	725.943	723.721	590.64	620.46	0.0491792	0.0921283	0.0879099	0.659908	469.714	513.679	-0.0264849	-0.114079	0.677756	-1.43598	0.121855	-2.0674	0.0264438	-0.741677	1.22771	1.2163	0.467729	0.647827	-0.474056	0.474056
Tmco1	transmembrane and coiled-coil domains 1	967.943	970.194	870.915	919.157	915.208	587.999	973.952	500.244	881.893	973.469	937.841	754.669	-0.00885298	0.0698429	0.735779	0.94597	872.904	674.684	0.666187	0.677108	0.171473	0.423505	0.403341	-1.63128	0.695288	-2.35315	0.229941	0.692954	0.517832	-0.493195	0.118389	-0.118389
Aldh9a1	aldehyde dehydrogenase 9, subfamily A1	1468.02	1148.72	1273.05	1414.22	1428.17	1204.54	1498.58	1229.07	1603.94	1551.35	1312.98	1256.4	0.0306408	0.0663093	0.400061	0.841005	1327.88	1158.96	0.715107	-1.54369	-0.600818	0.369418	0.460231	-1.109	0.906192	-0.924003	1.53742	1.22746	-0.316449	-0.72187	-0.284791	0.284791
Mgst3	microsomal glutathione S-transferase 3	11076.8	8524.25	7775.38	11337.7	7767.27	9353.75	8325.66	9710.48	7161.97	8423.05	7845.94	8011.26	-0.0534967	0.082913	0.172024	0.735176	8847.33	6858.77	1.67903	-0.133478	-0.768812	1.84031	-0.776013	0.508675	-0.296397	0.767627	-1.33613	-0.216019	-0.706417	-0.562378	0.391618	-0.391618
Lmx1a	LIM homeobox transcription factor 1 alpha	15.208	7.47741	24.2342	11.9704	19.3744	0	30.8104	13.1643	22.6126	12.7608	13.5688	19.6152	0.011606	0.0751794	0.337721	0.817265	15.6445	13.6222	0.114309	-0.709472	0.819813	-0.194398	0.462698	-2.69516	1.24325	-0.0758465	0.705552	-0.115239	-0.0370081	0.481506	-0.367035	0.367035
Pbx1	pre B cell leukemia homeobox 1	1323.09	1167.41	1241.24	1174.81	1346.06	1261.63	1138.27	1049.55	1028.48	1238.71	945.823	1120.13	-0.138154	0.0911365	0.0164066	0.389544	1221.57	897.094	1.21631	0.0271772	0.608682	0.0870035	1.38039	0.763491	-0.211888	-0.976957	-1.16755	0.58929	-1.95227	-0.363678	0.680509	-0.680509
Gm51671	predicted gene, 51671	27.7322	2.80403	3.02927	15.3905	0	148.427	22.252	95.7405	2.33924	36.4595	17.5596	32.0037	0.000522766	0.0746429	0.926701	0.986979	31.9838	30.6838	0.206062	-0.895657	-0.874793	-0.19602	-1.42875	2.01256	0.0434412	1.43887	-0.941598	0.430406	-0.114879	0.320354	-0.196099	0.196099
Nuf2	NUF2, NDC80 kinetochore complex component	190.547	171.046	162.823	123.979	126.395	11.4175	130.944	57.4443	241.721	90.2373	132.495	110.465	-0.00130219	0.0738689	0.910892	0.985383	121.101	105.393	0.854871	0.659226	0.571586	0.105941	0.137811	-2.54708	0.196661	-1.02281	1.30255	-0.394003	0.216378	-0.0811376	-0.0362736	0.0362736
Rgs5	regulator of G-protein signaling 5	4859.39	3735.9	1831.19	146.21	7184.2	208.369	3913.78	4801.38	2333	2398.12	2038.51	4302.95	0.00191366	0.0745179	0.856008	0.975208	2836.61	2645.66	0.708322	0.475241	-0.149711	-2.11376	1.0566	-1.88085	0.516396	0.697653	0.0611106	0.0851839	-0.0565704	0.600381	-0.317359	0.317359
Rgs4	regulator of G-protein signaling 4	71.5669	53.2765	44.6817	16.2456	71.0393	11.4175	112.116	160.365	54.5822	80.2109	57.4677	59.878	0.0282122	0.0817939	0.0308916	0.504832	51.4627	68.7554	0.314048	-0.148006	-0.400529	-1.54853	0.301868	-1.84293	1.11051	1.82487	-0.111926	0.505648	-0.034082	0.0290586	-0.554013	0.554013
Ccdc190	coiled-coil domain containing 190	0	11.2161	8.33049	0.85503	2.76777	19.9806	6.84676	2.39351	8.57721	0.911487	13.5688	2.06476	-0.00140319	0.0746186	0.809006	0.962938	8.33279	4.58572	-1.68568	0.870242	0.523633	-0.972255	-0.404729	1.69571	0.320349	-0.494001	0.555534	-0.949122	1.1188	-0.578474	0.00448551	-0.00448551
Hsd17b7	hydroxysteroid (17-beta) dehydrogenase 7	691.515	505.66	592.979	896.071	705.78	670.776	811.341	587.607	928.677	832.188	620.172	770.155	0.0303335	0.0751272	0.317132	0.807295	697.101	623.138	-0.123383	-1.77865	-0.942981	1.28375	-0.0136223	-0.286693	0.740864	-0.991114	1.48008	0.879125	-0.705199	0.457825	-0.310263	0.310263
3110045C21Rik	RIKEN cDNA 3110045C21 gene	15.208	9.34676	12.1171	13.6805	20.2969	5.70873	23.9637	23.9351	27.2911	15.4953	7.18346	10.3238	0.0138147	0.0755549	0.289099	0.796858	14.1856	14.0404	0.0937913	-0.835974	-0.366322	-0.126548	0.751129	-1.58376	1.16925	1.16614	1.51828	0.13387	-1.25706	-0.662805	-0.344614	0.344614
Ddr2	discoidin domain receptor family, member 2	575.219	588.846	425.612	55.5769	1005.62	305.417	682.964	683.348	665.903	556.919	510.026	693.759	0.0104662	0.0748143	0.408362	0.845902	510.673	518.327	0.223538	0.261054	-0.250323	-2.81663	1.14072	-0.750667	0.500705	0.501618	0.459574	0.171884	0.0322866	0.526248	-0.365386	0.365386
Uap1	UDP-N-acetylglucosamine pyrophosphorylase 1	2820.63	2460.07	2396.91	2975.5	2472.54	3171.2	2618.03	1917.2	2138.06	2623.26	2420.03	3021.77	-0.0390485	0.074682	0.266063	0.785659	2682.37	2020.05	0.661343	-0.280478	-0.45916	1.03035	-0.245725	1.47071	0.147623	-1.98721	-1.24257	0.161365	-0.393227	1.13697	0.362841	-0.362841
Uhmk1	U2AF homology motif (UHM) kinase 1	2881.46	2679.72	2718.01	3043.05	2988.26	2894.33	2926.13	1894.46	2747.04	2769.1	2819.11	2971.19	-0.0293447	0.0674842	0.413922	0.848093	2874.92	2200.15	0.345483	-0.2377	-0.123784	0.784558	0.638292	0.381302	0.469221	-3.00645	-0.0384573	0.0257729	0.169601	0.592162	0.298025	-0.298025
Sh2d1b1	SH2 domain containing 1B1	1.78917	13.0855	18.9329	2.56509	7.38071	8.56309	6.84676	5.98378	11.6962	10.0264	28.7339	9.29141	0.00666339	0.0747549	0.450579	0.865168	9.56234	10.9564	-1.58553	0.527569	1.18869	-1.33746	-0.298108	-0.104764	-0.390733	-0.54878	0.347839	0.115953	2.07794	0.00739184	-0.268268	0.268268
Gm7694	predicted gene 7694	291.635	245.82	234.011	280.45	200.202	428.155	259.321	238.154	202.734	276.181	234.66	331.394	-0.0145845	0.0714372	0.569652	0.906247	274.66	213.851	0.472991	-0.326293	-0.551812	0.2879	-1.25193	2.35318	-0.0789291	-0.471662	-1.19638	0.215652	-0.539187	1.08647	0.164006	-0.164006
Nos1ap	nitric oxide synthase 1 (neuronal) adaptor protein	110.929	81.3168	80.2756	99.1834	84.8782	108.466	96.7105	102.921	85.7721	110.29	80.6144	139.371	0.0200362	0.0722938	0.463336	0.869618	91.8051	86.4981	0.768131	-1.02401	-1.09465	0.102437	-0.786892	0.632806	-0.0446755	0.320007	-0.728437	0.733239	-1.07159	2.19363	-0.233695	0.233695
Olfml2b	olfactomedin-like 2B	153.869	164.503	90.8781	9.40533	136.543	74.2135	100.99	104.118	134.116	139.458	104.559	108.4	0.00366931	0.0739363	0.766447	0.953092	96.0888	98.4424	0.796837	0.933816	-0.200567	-2.86277	0.557657	-0.544071	-0.0127083	0.0427441	0.522391	0.599406	0.0504772	0.116789	-0.21985	0.21985
Atf6	activating transcription factor 6	999.253	993.561	1068.57	917.447	893.066	625.106	929.448	542.13	961.427	920.602	859.621	1114.97	-0.00719087	0.0694405	0.78849	0.957226	904.534	733.124	0.57382	0.546226	0.898543	0.162413	0.0331949	-1.65197	0.224852	-2.30916	0.387645	0.178904	-0.149481	1.10502	0.0937036	-0.0937036
Dusp12	dual specificity phosphatase 12	89.4587	104.684	111.326	89.7781	93.1815	128.446	135.224	151.988	101.367	124.874	130.1	43.3599	0.0128008	0.0733954	0.525554	0.890715	110.44	91.9503	-0.542745	-0.033792	0.172075	-0.531475	-0.413075	0.665095	0.847118	1.27015	-0.140051	0.566308	0.710156	-2.56977	-0.113986	0.113986
Fcrla	Fc receptor-like A	7.15669	320.594	219.622	0.85503	0.922589	11.4175	40.2247	191.481	315.017	70.1845	668.062	107.367	0.00463159	0.074935	0.285266	0.795445	98.9393	225.353	-1.01083	1.00055	0.681705	-1.30655	-1.30045	-0.894042	-0.423249	0.571855	0.985281	-0.124227	1.67363	0.146331	-0.471604	0.471604
Fcgr2b	Fc receptor, IgG, low affinity IIb	90.3532	233.669	167.367	41.8965	171.601	254.038	89.8637	126.856	285.387	100.264	338.421	207.508	0.00773445	0.0743378	0.538897	0.89544	159.739	176.407	-0.913	0.717217	0.0999288	-1.92689	0.144558	0.87867	-0.921145	-0.376846	1.1077	-0.754271	1.45163	0.492448	-0.166586	0.166586
Gm10522	predicted gene 10522	164.604	166.372	121.171	118.849	56.2779	322.543	184.863	410.487	128.658	148.572	135.688	41.2952	0.00383048	0.0740433	0.744865	0.948295	161.679	144.117	0.189208	0.207344	-0.310316	-0.340506	-1.37851	1.41553	0.388675	1.89205	-0.215709	0.0176953	-0.130465	-1.73499	-0.0362089	0.0362089
Fcgr4	Fc receptor, IgG, low affinity IV	25.0484	25.2363	21.2049	9.40533	19.3744	51.3786	17.9727	22.7384	31.1898	3.64595	6.3853	24.7771	-0.0091806	0.0749257	0.374873	0.832338	24.0954	14.7879	0.41472	0.427827	0.133218	-0.975372	-0.0109787	1.87988	-0.126594	0.248731	0.817306	-1.83157	-1.37285	0.395687	0.311549	-0.311549
Fcgr3	Fc receptor, IgG, low affinity III	69.7778	79.4475	63.6146	14.5355	81.1878	282.582	67.6118	82.5761	115.402	46.4859	63.853	84.6551	-0.00733177	0.074541	0.501021	0.884224	98.1632	65.4942	-0.147262	0.0535593	-0.284998	-1.9249	0.0879457	2.45925	-0.19473	0.115024	0.680043	-0.719422	-0.279514	0.155001	0.0405996	-0.0405996
Cfap126	cilia and flagella associated protein 126	34.8889	33.6483	20.4476	25.6509	23.0647	37.1067	28.2429	38.2962	11.6962	20.0527	32.7247	19.6152	-0.00991837	0.0738752	0.542148	0.897338	28.0269	20.3958	0.900912	0.778321	-0.731773	-0.0841355	-0.395682	1.1138	0.210583	1.22485	-2.07397	-0.784531	0.6853	-0.843674	0.263574	-0.263574
Sdhc	succinate dehydrogenase complex, subunit C, integral membrane protein	6155.65	5150.06	4732.48	6717.97	4855.58	7566.92	5532.18	8179.83	4388.41	5345.87	5043.59	4890.38	-0.0109965	0.0698962	0.670787	0.932045	5759.2	4641.34	0.47302	-0.435874	-0.865981	0.919217	-0.735417	1.52733	-0.0714123	1.92573	-1.24942	-0.245903	-0.542186	-0.699106	0.147049	-0.147049
Gm46172	predicted gene, 46172	10.735	4.67338	13.6317	8.5503	23.9873	8.56309	17.1169	3.59027	13.2557	12.7608	8.77979	11.3562	-0.0018201	0.0739879	0.871171	0.976905	12.7538	8.29015	-0.00686452	-1.39548	0.503663	-0.442945	1.95671	-0.440229	1.04522	-1.73162	0.440926	0.356882	-0.394558	0.108298	0.0291434	-0.0291434
Mpz	myelin protein zero	8.05128	13.0855	9.08781	11.1154	8.3033	0	8.55845	20.3448	10.1367	11.8493	20.7522	12.3885	0.0196393	0.0774879	0.137029	0.709647	8.3584	12.5819	-0.263939	0.40808	-0.110434	0.165075	-0.225702	-2.769	-0.187606	1.16378	0.0357549	0.258115	1.20136	0.324517	-0.465987	0.465987
Pcp4l1	Purkinje cell protein 4-like 1	594.9	679.509	331.705	33.3462	745.452	205.514	629.046	1133.33	639.392	656.271	421.43	556.452	0.0141361	0.0760015	0.201039	0.751397	437.429	567.814	0.325776	0.506136	-0.43434	-2.63125	0.633089	-1.00785	0.401188	1.21897	0.423309	0.458715	-0.129815	0.236068	-0.434739	0.434739
Nr1i3	nuclear receptor subfamily 1, group I, member 3	21.4701	18.6935	36.3512	32.4911	22.1421	11.4175	30.8104	31.1156	28.8506	44.6629	12.7706	32.0037	0.0129381	0.0747424	0.41008	0.846707	25.3176	24.9027	-0.45774	-0.774393	0.934548	0.611402	-0.384595	-1.75402	0.463637	0.490816	0.285267	1.56654	-1.55049	0.569022	-0.304133	0.304133
Tomm40l	translocase of outer mitochondrial membrane 40-like	578.798	577.63	550.57	654.953	532.334	633.669	647.019	895.173	519.311	606.139	573.081	507.93	0.0185966	0.0692453	0.552497	0.901076	599.362	516.942	-0.237038	-0.250206	-0.562214	0.574111	-0.78028	0.356345	0.493693	2.66546	-0.940105	0.064671	-0.301732	-1.08271	-0.14988	0.14988
Apoa2	apolipoprotein A-II	19.6809	28.0403	17.4183	18.8107	14.7614	28.5436	18.8286	25.1319	10.1367	16.4068	22.3486	20.6476	-0.00726542	0.073324	0.662985	0.9297	21.0671	15.7774	0.000420196	1.38137	-0.428346	-0.161088	-0.973061	1.45648	-0.157717	0.931396	-2.06674	-0.629975	0.472034	0.175227	0.21263	-0.21263
Fcer1g	Fc receptor, IgE, high affinity I, gamma polypeptide	73.3561	138.332	122.685	58.997	77.4974	171.262	92.4313	143.611	127.099	81.1224	173.201	76.396	0.00735331	0.0732141	0.67113	0.932124	110.201	100.239	-0.97758	0.742329	0.391814	-1.49169	-0.841764	1.39352	-0.389073	0.854003	0.493825	-0.726804	1.42882	-0.877405	-0.130561	0.130561
Ndufs2	NADH:ubiquinone oxidoreductase core subunit S2	7306.09	6261.39	6118.37	7603.78	6090.01	6759.14	5875.38	7748.99	5735.03	6362.18	6167.4	5953.73	-0.0311603	0.0652783	0.402835	0.841924	6451.34	5327.88	1.18648	-0.313241	-0.537602	1.57504	-0.582701	0.429878	-0.930914	1.75915	-1.16547	-0.158163	-0.460104	-0.802364	0.292976	-0.292976
Adamts4	ADAM metallopeptidase with thrombospondin type 1 motif 4	10.735	13.0855	39.3805	7.69527	4.61294	28.5436	26.5312	19.1481	60.8202	15.4953	21.5504	158.986	0.0188118	0.0780129	0.0185641	0.412555	19.9748	46.0032	-0.69827	-0.562014	0.46114	-0.900716	-1.15549	0.110759	0.0374901	-0.262591	1.01073	-0.435425	-0.158742	2.55313	-0.457432	0.457432
B4galt3	UDP-Gal:betaGlcNAc beta 1,4-galactosyltransferase, polypeptide 3	556.433	571.087	636.146	686.589	548.018	996.173	522.066	983.733	514.632	540.512	660.08	535.805	-0.00959242	0.0712185	0.686646	0.937064	660.013	539.125	-0.52958	-0.419749	0.0392696	0.366879	-0.593823	1.99549	-0.797624	1.93976	-0.857652	-0.651867	0.197539	-0.688639	0.143081	-0.143081
Ppox	protoporphyrinogen oxidase	238.855	208.433	272.634	273.609	252.789	659.358	248.195	376.978	212.091	214.2	263.394	213.702	-0.0206252	0.076286	0.278766	0.791416	319.17	213.391	-0.37559	-0.760606	0.0082049	0.0186969	-0.212245	2.78033	-0.265278	0.986479	-0.712038	-0.684342	-0.0927586	-0.690852	0.243132	-0.243132
Usp21	ubiquitin specific peptidase 21	317.578	392.564	371.085	412.124	402.249	485.242	377.428	423.652	308.779	360.949	346.403	268.418	-0.047825	0.0816871	0.185654	0.740044	406.782	284.692	-0.931349	0.399419	0.0420376	0.710562	0.555101	1.7704	0.14937	0.888001	-1.10445	-0.132799	-0.391139	-1.95516	0.424362	-0.424362
Ufc1	ubiquitin-fold modifier conjugating enzyme 1	954.524	900.093	933.772	968.749	751.91	1133.18	1008.19	1293.69	890.47	1015.4	1017.66	676.208	0.0128914	0.068619	0.664544	0.93029	949.315	815.573	0.0252148	-0.320834	-0.1045	0.112623	-1.37149	1.04429	0.348846	1.8384	-0.384026	0.391106	0.404295	-1.98393	-0.102448	0.102448
Gm20045	predicted gene, 20045	9.84045	29.9096	25.7488	21.3757	23.9873	17.1262	17.1169	32.3124	18.7139	20.0527	20.7522	11.3562	-0.00512441	0.0734095	0.738515	0.946744	22.5441	17.197	-1.81019	1.28486	0.774178	0.183667	0.543728	-0.459328	-0.460824	1.56114	-0.209719	-0.0082156	0.0940894	-1.49339	0.0861535	-0.0861535
Dedd	death effector domain-containing	217.385	216.845	201.446	241.973	239.873	214.077	231.078	150.791	206.633	229.695	171.605	242.609	-0.0256322	0.0706091	0.426866	0.855978	224.216	166.885	0.171306	0.153685	-0.364257	0.939397	0.876295	0.0627858	0.607144	-2.3194	-0.186433	0.564064	-1.463	0.958406	0.306535	-0.306535
Nit1	nitrilase 1	275.533	255.167	293.839	371.938	337.667	436.718	235.357	201.055	204.293	270.712	197.944	311.778	-0.262308	0.260791	0.00795901	0.285847	321.781	197.587	-0.00539909	-0.30834	0.251611	1.21706	0.816743	1.89446	-0.622448	-1.22028	-1.16053	-0.0754133	-1.27838	0.490914	0.644356	-0.644356
Pfdn2	prefoldin 2	455.345	455.187	433.943	489.932	383.797	590.854	509.228	923.895	455.372	516.813	557.916	423.275	0.0375687	0.0819549	0.164272	0.726827	477.157	479.551	-0.439583	-0.441067	-0.645618	-0.123856	-1.16521	0.696223	0.0438597	2.71469	-0.439329	0.108258	0.443274	-0.751635	-0.353186	0.353186
Nectin4	nectin cell adhesion molecule 4	15.208	26.1709	36.3512	17.1006	29.5228	22.8349	12.8377	10.7708	18.7139	13.6723	27.9357	40.2628	-0.00858127	0.0742523	0.529105	0.89258	24.1364	18.5578	-0.762376	0.470419	1.36935	-0.520612	0.785899	0.13253	-1.08957	-1.40263	-0.325911	-0.970893	0.639244	1.67455	0.245868	-0.245868
Arhgap30	Rho GTPase activating protein 30	82.302	508.464	393.048	53.8669	92.2589	268.31	99.278	314.747	518.531	114.847	760.649	197.184	0.00833048	0.0749356	0.375519	0.832396	235.871	317.661	-1.05075	1.06211	0.717601	-1.41215	-0.944227	0.229887	-0.873787	0.430134	1.08879	-0.729142	1.62145	-0.139906	-0.232923	0.232923
Usf1	upstream transcription factor 1	758.609	896.354	702.033	896.926	752.832	2426.21	765.981	1638.36	659.665	682.704	934.648	589.488	-0.0128726	0.074711	0.409329	0.846707	1073.39	750.809	-0.390554	0.00810689	-0.573888	0.00964058	-0.408691	2.47046	-0.367593	1.48589	-0.720212	-0.63962	0.10886	-0.982398	0.185845	-0.185845
Tstd1	thiosulfate sulfurtransferase (rhodanese)-like domain containing 1	3210.67	2588.12	2413.57	3715.96	2505.75	3861.96	2558.12	3518.46	2178.61	2485.63	2480.69	2217.55	-0.0504708	0.0887343	0.144855	0.715151	2940.58	2146.81	0.753093	-0.316515	-0.661672	1.48144	-0.476479	1.67385	-0.374191	1.20902	-1.16664	-0.516339	-0.526165	-1.07941	0.408953	-0.408953
F11r	F11 receptor	5905.17	5307.09	4677.19	6418.71	4443.19	9490.76	5070.88	6421.79	3738.1	4438.94	4578.26	4005.63	-0.045768	0.0886412	0.0758011	0.637315	5901.3	3863.78	0.492581	0.0759915	-0.416098	0.818298	-0.615724	2.34981	-0.10144	0.820175	-1.28648	-0.619439	-0.499268	-1.01841	0.450809	-0.450809
Alyref2	Aly/REF export factor 2	52.7806	60.7539	62.1	58.142	72.8845	82.7766	69.3235	76.5924	75.6354	70.1845	67.0457	47.4894	0.0136312	0.0705862	0.608088	0.916385	67.6634	56.1602	-1.32109	-0.490762	-0.357571	-0.754702	0.647445	1.48624	0.327028	0.970264	0.887954	0.40548	0.116376	-1.91666	-0.131741	0.131741
Itln1	intelectin 1 (galactofuranose binding)	9.84045	17.7588	37.1085	35.9112	25.8325	19.9806	23.1078	25.1319	16.3747	16.4068	24.743	19.6152	-0.0106226	0.0742902	0.486466	0.879078	26.6166	17.0435	-1.9017	-0.570247	1.66464	1.54977	0.47828	-0.258877	0.148268	0.395392	-0.775248	-0.770387	0.34882	-0.30871	0.160311	-0.160311
Cd244a	CD244 molecule A	29.5214	24.3016	50.7403	11.9704	24.9099	31.398	45.3598	31.1156	33.5291	38.2825	70.2383	10.3238	0.0120188	0.0751568	0.343063	0.8196	31.4467	30.5836	-0.109602	-0.464661	1.04203	-1.52796	-0.421165	0.00908595	0.783063	-0.00850252	0.138937	0.411967	1.85681	-1.71	-0.24538	0.24538
Ly9	lymphocyte antigen 9	20.5755	186.001	118.899	5.13018	16.6066	57.0873	35.0896	105.315	186.359	44.6629	321.66	91.8817	0.0101924	0.0754973	0.180673	0.739136	69.8022	124.981	-0.976104	1.03778	0.504403	-1.57603	-1.09549	-0.232421	-0.625579	0.370497	1.04021	-0.439946	1.76713	0.225558	-0.389644	0.389644
Slamf7	SLAM family member 7	57.2535	143.94	111.326	16.2456	25.8325	28.5436	42.7923	106.511	184.02	64.7156	272.173	70.2018	0.0162396	0.0768565	0.0950358	0.677668	61.4466	116.273	-0.341042	0.85068	0.484164	-1.43618	-1.09822	-1.01615	-0.646056	0.423731	1.22463	-0.202544	1.86418	-0.107184	-0.426126	0.426126
Cd48	CD48 antigen	49.2023	185.066	140.861	23.9408	43.3617	48.5242	45.3598	117.282	155.169	49.2203	317.669	82.5903	0.0113773	0.075468	0.250676	0.779429	81.1856	120.324	-0.675544	1.09935	0.675757	-1.34406	-0.807239	-0.69032	-0.761022	0.407685	0.82266	-0.675153	2.01525	-0.0673663	-0.290343	0.290343
Slamf1	signaling lymphocytic activation molecule family member 1	2.68376	53.2765	28.0207	0	2.76777	0	0.855845	28.7221	52.243	4.55744	92.5869	4.12952	0.00419285	0.0748761	0.365107	0.829348	14.1535	30.3739	-0.60329	1.15907	0.564434	-1.14652	-0.594903	-1.14652	-0.839149	0.584556	1.13864	-0.44003	1.79742	-0.47371	-0.294621	0.294621
Cd84	CD84 antigen	30.4159	103.749	74.9744	10.2604	26.7551	77.0679	28.2429	75.3956	123.2	31.9021	208.32	57.8132	0.0118017	0.0756116	0.217199	0.761924	53.5083	82.7738	-0.752455	0.78679	0.312211	-1.60282	-0.875212	0.350543	-0.824218	0.31998	1.05749	-0.705081	1.96499	-0.0322153	-0.296824	0.296824
Slamf6	SLAM family member 6	8.05128	157.96	96.1793	6.84024	1.84518	14.2718	9.4143	77.7891	135.676	22.7872	229.871	73.2989	0.00653825	0.0750186	0.288696	0.796421	47.7518	89.9047	-0.943431	1.18294	0.653237	-0.999431	-1.31974	-0.708902	-0.885467	0.449359	1.01286	-0.465884	1.62974	0.394725	-0.355889	0.355889
Vangl2	VANGL planar cell polarity 2	55.4644	83.1862	72.7025	31.6361	67.349	74.2135	32.5221	62.2313	64.7189	35.548	55.8714	89.817	-0.00952141	0.0735582	0.580058	0.908735	60.2682	51.3628	-0.152708	1.09528	0.661069	-1.59872	0.423167	0.72612	-1.53491	0.18392	0.301745	-1.32438	-0.131744	1.35116	0.192367	-0.192367
Ncstn	nicastrin	3011.18	2734.86	2605.93	2880.59	2469.77	2820.11	2788.34	2867.43	2630.86	2788.24	2771.22	2801.88	0.00663365	0.0488143	0.859633	0.975555	2716.6	2309.94	1.66945	-0.18204	-1.10923	0.816058	-2.13809	0.407933	0.190132	0.727917	-0.92649	0.189419	0.0717364	0.283202	-0.0893193	0.0893193
Copa	coatomer protein complex subunit alpha	5808.55	5063.14	4953.61	5487.58	5008.73	4789.62	5004.13	4049.82	5012.21	5011.36	4852.03	5120.6	-0.0615721	0.0685642	0.229287	0.766926	5051.14	4007.66	1.77609	0.153867	-0.104152	1.10432	0.0263948	-0.501164	0.0155375	-2.47654	0.0345729	0.0325739	-0.348525	0.287034	0.409225	-0.409225
Pex19	peroxisomal biogenesis factor 19	1932.31	1753.45	1539.63	2159.8	1944.82	2703.08	1638.09	1930.37	1596.92	1705.39	1589.94	1860.35	-0.0651583	0.0940156	0.104901	0.687395	1956.48	1447.15	0.304652	-0.306465	-1.12092	1.00765	0.345334	2.43249	-0.733256	0.298321	-0.892557	-0.48089	-0.919954	0.0655922	0.443791	-0.443791
Dcaf8	DDB1 and CUL4 associated factor 8	1988.67	1893.65	1954.64	1970.84	2032.46	2597.47	1722.82	2035.68	1759.11	1863.99	1823	1921.26	-0.0783367	0.0819778	0.0921106	0.669946	2028.65	1567.16	0.169867	-0.297776	0.00489603	0.0838088	0.378222	2.73466	-1.19846	0.393364	-1.00016	-0.448404	-0.660389	-0.159628	0.512279	-0.512279
Pea15a	proliferation and apoptosis adaptor protein 15A	624.421	838.404	590.707	276.175	586.766	890.562	664.136	1136.92	679.938	547.804	632.943	457.344	0.00773426	0.0728352	0.678262	0.93561	641.125	575.826	-0.0252392	0.834483	-0.184558	-2.25948	-0.203712	1.01317	0.152778	1.74403	0.220944	-0.399525	0.0138022	-0.906692	-0.137555	0.137555
Atp1a2	ATPase, Na+/K+ transporting, alpha 2 polypeptide	287.162	251.428	178.727	28.216	318.293	174.116	208.826	226.187	143.473	153.13	122.917	282.872	-0.00381349	0.0738092	0.766948	0.953092	193.268	154.762	0.887362	0.622099	-0.0279841	-2.62685	1.09711	-0.0757962	0.262675	0.415635	-0.420672	-0.306466	-0.684105	0.856993	-0.0206766	0.0206766
Igsf8	immunoglobulin superfamily, member 8	443.715	546.785	507.403	384.763	438.23	450.99	359.455	440.406	435.878	393.763	467.723	357.203	-0.0598577	0.084751	0.14179	0.712508	447.938	349.152	0.19628	1.84216	1.24846	-0.902231	0.0995859	0.322923	-1.41883	0.138078	0.0578092	-0.725531	0.607593	-1.46629	0.467862	-0.467862
Kcnj10	potassium inwardly-rectifying channel, subfamily J, member 10	39.3618	78.5128	46.1964	13.6805	60.8908	11.4175	35.0896	45.4767	36.6481	57.4237	66.2475	26.8418	0.00221406	0.0737852	0.862732	0.97572	40.9646	38.7733	-0.0322014	1.43294	0.274779	-1.61626	0.850377	-1.82027	-0.240772	0.243822	-0.163019	0.723238	1.03796	-0.690596	-0.151772	0.151772
Pigm	phosphatidylinositol glycan anchor biosynthesis, class M	550.171	564.544	617.214	773.802	619.98	762.115	625.623	540.934	548.161	560.565	648.906	644.204	-0.0368031	0.0711269	0.315375	0.806775	660.546	490.456	-0.941291	-0.731892	-0.00326912	1.872	0.0334319	1.7446	0.107855	-1.07845	-0.970952	-0.789387	0.40865	0.348702	0.32893	-0.32893
Slamf9	SLAM family member 9	12.5242	28.975	26.5061	5.98521	14.7614	42.8155	11.126	19.1481	21.0531	26.4331	12.7706	4.12952	-0.00867728	0.0748109	0.409213	0.846707	21.6949	13.921	-0.473923	0.948123	0.771165	-1.34454	-0.235703	1.80574	-0.634645	0.179789	0.343684	0.765794	-0.446617	-1.67887	0.245144	-0.245144
Igsf9	immunoglobulin superfamily, member 9	2469.06	2589.05	2802.07	2919.07	1620.99	3565.1	2837.98	3865.52	2618.39	2769.1	1964.28	779.446	-0.00602421	0.0730052	0.728554	0.944384	2722.38	1999.45	0.0591161	0.17318	0.363564	0.462216	-0.944522	0.945763	0.394262	1.14203	0.200283	0.335034	-0.488266	-2.64266	0.176553	-0.176553
Tagln2	transgelin 2	3491.57	3334.92	3358.7	3687.74	3202.31	3899.06	2264.57	2239.13	3111.97	2232.23	2313.08	2979.45	-0.407515	0.124234	4.99135e-05	0.0144802	3291.22	2145.91	0.804018	0.583389	0.617524	1.06703	0.388532	1.33544	-1.26713	-1.32083	0.251228	-1.33549	-1.16632	0.0426039	0.799322	-0.799322
Cfap45	cilia and flagella associated protein 45	19.6809	16.8242	24.2342	31.6361	17.5292	34.2524	11.9818	10.7708	12.4759	18.2297	6.3853	23.7447	-0.0320622	0.0835514	0.0385646	0.535238	22.743	11.9291	0.196443	-0.148016	0.692033	1.39518	-0.060178	1.62045	-0.814749	-1.00343	-0.740713	0.0251971	-1.80365	0.641432	0.615986	-0.615986
4933439K11Rik	RIKEN cDNA 4933439K11 gene	4.47293	10.2814	14.389	7.69527	11.9937	5.70873	4.27923	9.57405	9.35695	16.4068	6.3853	18.5828	0.00440396	0.0741708	0.695214	0.939041	9.05789	10.0517	-1.30598	0.19073	0.98293	-0.39896	0.538496	-0.927317	-1.37003	0.038083	-0.00995452	1.327	-0.737952	1.67296	-0.153351	0.153351
Slamf8	SLAM family member 8	21.4701	43.9298	26.5061	10.2604	8.3033	19.9806	23.1078	23.9351	39.767	19.1412	67.8438	15.4857	0.0124785	0.0755109	0.270022	0.788324	22.0147	27.6976	-0.203489	1.12876	0.147995	-1.20412	-1.43336	-0.316219	-0.0844983	-0.0261983	0.919302	-0.381815	2.14155	-0.687915	-0.313404	0.313404
Dusp23	dual specificity phosphatase 23	215.595	197.217	221.894	221.453	175.292	274.019	224.231	313.55	145.033	216.934	221.091	130.08	-0.00609296	0.0709614	0.792606	0.957687	219.018	171.114	0.135318	-0.235614	0.256696	0.248282	-0.715174	1.16746	0.301045	1.76782	-1.45874	0.161347	0.241376	-1.86981	0.142828	-0.142828
Ackr1	atypical chemokine receptor 1 (Duffy blood group)	37.5726	36.4524	39.3805	7.69527	41.5165	5.70873	33.378	17.9513	20.2734	23.6987	26.3394	80.5255	0.00472868	0.0742995	0.656137	0.928265	27.3552	28.1322	0.495567	0.444064	0.576777	-1.46857	0.669886	-1.70321	0.297697	-0.591959	-0.435839	-0.222811	-0.0702318	2.00863	-0.164248	0.164248
Cadm3	cell adhesion molecule 3	135.977	114.965	100.723	5.98521	214.963	28.5436	127.521	137.627	106.045	154.953	83.8071	124.918	0.00534387	0.0744134	0.602298	0.915073	98.7835	101.226	0.491675	0.234462	0.040293	-2.44833	1.2517	-1.43048	0.391884	0.51061	0.114992	0.699982	-0.216984	0.360197	-0.310114	0.310114
Aim2	absent in melanoma 2	727.299	854.294	845.166	1148.3	761.136	1675.51	790.801	762.333	754.014	745.597	835.676	1248.15	-0.0233389	0.0758055	0.323206	0.810407	1012.54	724.291	-0.79712	-0.193137	-0.233694	0.935705	-0.627273	2.40626	-0.483961	-0.621388	-0.662438	-0.704397	-0.276291	1.25773	0.248457	-0.248457
Ifi206	interferon activated gene 206	17.8917	112.161	56.0415	0.85503	3.69035	0	18.8286	49.067	99.0277	12.7608	213.908	32.0037	0.00658999	0.0750752	0.235608	0.770387	31.9294	67.7956	-0.342684	1.11809	0.44555	-1.2077	-0.942525	-1.45525	-0.314991	0.334168	0.986096	-0.510782	1.87749	0.0125385	-0.397419	0.397419
Ifi213	interferon activated gene 213	7.15669	114.03	57.5561	5.13018	7.38071	5.70873	14.5494	45.4767	95.9087	16.4068	165.22	26.8418	0.00710823	0.0750528	0.286075	0.795445	34.0593	58.3101	-0.915164	1.32218	0.527834	-1.04347	-0.902216	-1.0045	-0.563764	0.295017	1.10436	-0.491964	1.82582	-0.154129	-0.33589	0.33589
Ifi209	interferon activated gene 209	8.05128	350.503	204.476	8.5503	6.45812	28.5436	39.3689	197.465	341.529	46.4859	763.842	131.112	0.00634856	0.075082	0.207847	0.756004	106.317	246.74	-1.13455	1.04236	0.562385	-1.11934	-1.18675	-0.70603	-0.55387	0.533012	1.01822	-0.46718	1.80611	0.205638	-0.423655	0.423655
Ifi208	interferon activated gene 208	10.735	46.7338	53.0122	5.13018	4.61294	11.4175	6.84676	44.28	84.2126	14.5838	97.3758	22.7123	0.0104749	0.0755725	0.160623	0.723841	21.2922	43.8625	-0.699108	0.649729	0.808169	-1.10358	-1.15088	-0.658519	-0.962182	0.584229	1.45572	-0.485371	1.68047	-0.118674	-0.359032	0.359032
Ifi207	interferon activated gene 207	26.8376	38.3217	28.0207	11.9704	30.4454	71.3591	29.0987	27.5254	59.2607	11.8493	79.8163	41.2952	0.00757599	0.0744923	0.509427	0.885949	34.8694	36.6257	-0.420602	0.172872	-0.353326	-1.47054	-0.220411	1.42931	-0.293442	-0.38129	1.02326	-1.48146	1.68695	0.308682	-0.143783	0.143783
Ifi204	interferon activated gene 204	9.84045	13.0855	12.8744	9.40533	33.2132	85.6309	18.8286	27.5254	37.4278	17.3183	32.7247	25.8095	0.000888004	0.0741571	0.930803	0.986979	28.8397	23.4677	-1.07186	-0.772984	-0.791122	-1.11573	0.520253	2.44497	-0.329851	0.215773	0.726556	-0.438225	0.495359	0.116858	-0.131078	0.131078
Mndal	myeloid nuclear differentiation antigen like	35.7835	306.574	260.517	34.2012	45.2068	79.9222	67.6118	233.367	263.554	57.4237	602.613	114.594	0.0104598	0.0754631	0.21351	0.759185	132.339	211.927	-1.11031	1.00241	0.798726	-1.14057	-0.944856	-0.47516	-0.623029	0.664438	0.813032	-0.759355	1.90295	-0.128268	-0.311629	0.311629
Ifi211	interferon activated gene 211	16.1026	14.9548	9.08781	3.42012	12.9162	34.2524	5.99092	14.3611	42.1063	14.5838	30.3302	2.06476	0.00428963	0.0745466	0.606861	0.915949	13.437	17.2417	0.150182	0.055573	-0.504231	-1.28327	-0.122746	1.31478	-0.881556	0.00507411	1.70311	0.0241481	1.10082	-1.56189	-0.0649517	0.0649517
Ifi203	interferon activated gene 203	52.7806	280.403	216.593	33.3462	62.736	82.7766	61.6208	136.43	319.696	87.5028	688.814	153.824	0.0144867	0.0764167	0.10498	0.687395	122.913	231.047	-0.925658	0.88002	0.548717	-1.27343	-0.778235	-0.522206	-0.79397	-9.2588e-05	1.05435	-0.468017	2.14194	0.136573	-0.345132	0.345132
Ifi205	interferon activated gene 205	4.47293	22.4322	13.6317	2.56509	22.1421	17.1262	17.1169	14.3611	26.5114	11.8493	63.853	5.16189	0.0101397	0.0753819	0.232001	0.769199	15.8357	20.2911	-1.13676	0.474262	-0.156844	-1.46085	0.455928	0.114855	0.114175	-0.0972552	0.719012	-0.310134	2.32163	-1.03802	-0.284901	0.284901
Mptx1	mucosal pentraxin 1	9.84045	16.8242	40.8951	26.5059	60.8908	19.9806	21.3961	39.4929	16.3747	20.9642	12.7706	48.5218	-0.00364221	0.0740845	0.745865	0.948295	31.0821	23.0201	-1.38371	-0.683897	0.911228	0.0571705	1.835	-0.420865	-0.31043	0.8368	-0.723507	-0.343681	-1.06518	1.29108	0.0524863	-0.0524863
Fmn2	formin 2	12.5242	12.1508	10.6024	0	10.1485	0	14.5494	13.1643	11.6962	30.9906	9.57795	6.19427	0.0100977	0.0754254	0.212171	0.758696	7.90851	11.9389	0.381114	0.347511	0.201912	-1.91339	0.1571	-1.91339	0.554588	0.437483	0.305847	1.6311	0.0992457	-0.289127	-0.456523	0.456523
Grem2	gremlin 2, DAN family BMP antagonist	482.182	431.82	147.677	7.69527	497.275	68.5048	528.056	366.207	685.397	672.678	367.953	376.818	0.0126851	0.0759212	0.15508	0.720606	280.171	411.511	0.506871	0.381964	-0.721175	-2.41004	0.542076	-1.35295	0.611043	0.198739	0.915728	0.893581	0.203966	0.230189	-0.508874	0.508874
Rgs7	regulator of G protein signaling 7	10.735	21.4975	6.05854	0	6.45812	0	9.4143	14.3611	7.79746	15.4953	4.78898	10.3238	0.00428343	0.0746339	0.57429	0.907127	7.23808	8.79514	0.440511	1.37074	-0.129624	-1.88571	-0.0733994	-1.88571	0.295689	0.794905	0.102891	0.89556	-0.32233	0.396484	-0.360533	0.360533
Fh1	fumarate hydratase 1	2625.61	2358.19	2327.24	2755.76	2457.78	1969.51	2311.64	1998.58	2402.4	2635.11	2263.59	2151.48	-0.0278053	0.0643952	0.453533	0.866375	2363.35	1908.52	1.09007	0.0600929	-0.0663608	1.55497	0.456315	-1.65905	-0.130707	-1.51959	0.23795	1.12475	-0.331594	-0.816852	0.23934	-0.23934
Kmo	kynurenine 3-monooxygenase (kynurenine 3-hydroxylase)	20.5755	107.488	62.1	7.69527	13.8388	42.8155	21.3961	88.5599	105.266	31.9021	257.008	32.0037	0.0127906	0.0760574	0.110814	0.688608	42.5556	85.7921	-0.758642	0.892003	0.229342	-1.31716	-1.01461	-0.15285	-0.730858	0.644517	0.864608	-0.418494	2.17793	-0.415787	-0.353653	0.353653
Opn3	opsin 3	11.6296	29.9096	15.1463	11.1154	8.3033	0	13.6935	9.57405	10.1367	15.4953	20.7522	25.8095	0.00573821	0.0743226	0.607513	0.916048	13.028	13.6289	-0.0857667	1.36613	0.260507	-0.140916	-0.469839	-2.61057	0.12336	-0.314887	-0.249766	0.292369	0.731342	1.09804	-0.280076	0.280076
Chml	choroideremia-like	141.345	167.307	131.016	90.6331	175.292	77.0679	178.016	75.3956	156.729	181.386	165.22	119.756	0.0117326	0.0731757	0.556092	0.901323	136.555	116.416	0.17117	0.728392	-0.0718121	-1.18057	0.886552	-1.63013	0.939246	-1.68914	0.509786	1.00359	0.686101	-0.353175	-0.182734	0.182734
Exo1	exonuclease 1	70.6723	51.4072	66.6439	63.2722	55.3553	14.2718	58.1975	38.2962	120.861	80.2109	65.4493	36.1333	0.0118878	0.0746416	0.430403	0.856911	51.5247	56.827	0.495614	-0.196631	0.361999	0.246061	-0.0427367	-2.24475	0.0638038	-0.767715	1.84276	0.793093	0.321367	-0.87286	-0.230074	0.230074
Pld5	phospholipase D family member 5	48.3077	39.2564	49.2256	55.5769	70.1167	8.56309	63.3325	45.4767	52.243	61.9811	53.4769	27.8742	0.00632753	0.073352	0.699241	0.939473	47.6786	40.1764	0.131746	-0.323643	0.174896	0.460526	1.04397	-2.67854	0.782548	-0.0046121	0.313303	0.72833	0.368462	-0.996977	-0.198509	0.198509
Cep170	centrosomal protein 170	72.4615	129.92	87.8488	17.9556	107.943	71.3591	88.152	49.067	128.658	92.9717	160.431	121.821	0.0138752	0.0753949	0.317778	0.807295	83.8631	92.1603	-0.370545	0.836648	0.00368997	-2.40626	0.430186	-0.399319	0.010603	-1.05589	0.814711	0.118357	1.32476	0.693056	-0.3176	0.3176
Sdccag8	serologically defined colon cancer antigen 8	59.0427	81.3168	65.8866	64.9823	68.2716	28.5436	70.1793	52.6573	72.5164	82.9454	91.7887	65.0399	0.0229583	0.0752103	0.342501	0.819502	63.1967	60.8284	-0.376099	0.819952	0.0188576	-0.0317636	0.150225	-2.61612	0.253164	-0.771916	0.376794	0.898391	1.30704	-0.0285255	-0.339158	0.339158
Akt3	thymoma viral proto-oncogene 3	150.291	238.342	202.961	33.3462	230.647	176.971	160.043	171.136	284.607	165.891	342.412	230.22	0.0153	0.0756498	0.295454	0.798872	173.718	199.047	-0.406865	0.526882	0.190618	-2.71408	0.457307	-0.0870996	-0.285342	-0.153731	0.910595	-0.21513	1.32345	0.453395	-0.338872	0.338872
Zbtb18	zinc finger and BTB domain containing 18	644.102	742.133	786.853	712.24	702.09	445.281	816.476	718.053	816.394	872.293	980.144	553.355	0.0450763	0.0843005	0.161525	0.723841	700.845	656.714	-0.532249	0.145945	0.428529	-0.0517666	-0.12062	-2.25372	0.607713	-0.0127293	0.607224	0.929638	1.50099	-1.24895	-0.397314	0.397314
Adss2	adenylosuccinate synthase 2	1184.43	1126.28	1192.77	1324.44	1198.44	1307.3	1466.92	1290.1	1522.06	1338.06	1306.59	1156.26	0.0748018	0.0766677	0.10305	0.687395	1269.36	1102.19	-0.830649	-1.36963	-0.75538	0.371078	-0.704521	0.230584	1.47622	0.0878776	1.87672	0.481504	0.224751	-1.08856	-0.509752	0.509752
Catspere2	cation channel sperm associated auxiliary subunit epsilon 2	46.5185	42.9951	63.6146	39.3314	74.7297	22.8349	42.7923	32.3124	35.0886	50.1318	48.6879	32.0037	-0.0220167	0.0765994	0.2724	0.788969	47.7163	33.0337	0.249595	-0.00212669	1.32707	-0.277577	1.93038	-1.7579	-0.0169959	-0.851794	-0.616591	0.495822	0.398792	-0.878668	0.244906	-0.244906
Desi2	desumoylating isopeptidase 2	456.239	457.057	443.788	424.095	616.289	305.417	475.85	246.532	513.073	654.448	473.31	504.833	0.00853627	0.0714943	0.710019	0.941497	453.749	398.701	0.0329076	0.0397148	-0.0721261	-0.243609	1.19671	-1.4513	0.193361	-2.20502	0.482559	1.43373	0.172913	0.420176	-0.0829518	0.0829518
Gm46174	predicted gene, 46174	23.2593	42.9951	49.2256	61.5621	44.2843	17.1262	55.6299	10.7708	46.7848	40.1054	41.5045	68.137	0.00407305	0.0737179	0.766401	0.953092	45.1372	34.5511	-0.977239	0.18726	0.484852	1.01106	0.250906	-1.45286	0.767269	-2.05911	0.371196	0.0402538	0.1122	1.26421	-0.0826697	0.0826697
Cox20	cytochrome c oxidase assembly protein 20	18.7863	13.0855	24.2342	23.0858	16.6066	0	17.1169	23.9351	28.8506	37.371	27.1375	17.5504	0.0224655	0.0783281	0.132309	0.709647	15.6882	22.4779	0.0321139	-0.43319	0.407916	0.333002	-0.135205	-2.86502	-0.0949971	0.388605	0.690248	1.14915	0.588734	-0.0613526	-0.443398	0.443398
Hnrnpu	heterogeneous nuclear ribonucleoprotein U	4760.99	5197.73	5809.38	4767.65	4879.57	3539.41	5824.03	4119.23	6072.66	6023.11	5868.89	3189.02	0.0137614	0.0707054	0.572475	0.906616	5002.96	4212.15	-0.141724	0.268429	0.78907	-0.1352	-0.0268097	-1.52284	0.800862	-0.817094	0.996708	0.958316	0.836803	-2.00652	-0.128178	0.128178
Efcab2	EF-hand calcium binding domain 2	61.7265	86.9249	68.1586	46.1716	52.5876	48.5242	45.3598	62.2313	32.7493	81.1224	75.0273	44.3923	-0.00755562	0.0726916	0.693714	0.938896	57.9544	49.2525	0.258879	1.56214	0.620714	-0.729035	-0.299474	-0.56746	-0.785965	0.288136	-1.76352	1.28696	0.98326	-0.854636	0.140961	-0.140961
Kif26b	kinesin family member 26B	30.4159	82.2515	43.1671	8.5503	72.8845	0	49.639	124.463	72.5164	59.2467	16.7614	36.1333	0.0073546	0.0749064	0.381362	0.834373	42.7487	51.5213	-0.261004	0.86099	0.0864977	-1.15868	0.70201	-2.22023	0.239175	1.45383	0.695491	0.444447	-0.746338	-0.096189	-0.331735	0.331735
Smyd3	SET and MYND domain containing 3	133.293	114.03	127.229	94.9083	120.859	91.3397	99.278	111.298	100.587	103.91	140.477	218.864	0.0172525	0.0736892	0.448745	0.864564	107.941	112.526	0.47413	-0.161504	0.281638	-0.873298	0.0721162	-1.01698	-0.702358	-0.257778	-0.652164	-0.526801	0.694021	2.66898	-0.203983	0.203983
Tfb2m	transcription factor B2, mitochondrial	267.481	266.383	277.935	266.769	261.093	282.582	224.231	196.268	252.638	254.305	255.412	232.285	-0.100828	0.0945669	0.050962	0.559679	263.166	198.468	0.582221	0.541351	0.964363	0.555747	0.342626	1.13044	-1.14069	-2.40178	0.0180987	0.0827861	0.125547	-0.800708	0.686125	-0.686125
Cnst	consortin, connexin sorting protein	1115.55	1081.42	874.701	992.689	1102.49	1498.54	1276.07	1160.85	934.136	1111.1	847.649	670.014	-0.0222164	0.072961	0.405522	0.843669	1137.65	787.289	0.354392	0.204604	-0.809948	-0.206583	0.297605	1.79031	1.00562	0.546705	-0.497157	0.335123	-0.958892	-2.06178	0.271731	-0.271731
Sccpdh	saccharopine dehydrogenase (putative)	357.835	378.544	346.094	399.299	370.881	362.504	349.185	408.094	323.595	330.87	324.852	323.135	-0.048836	0.0683287	0.233546	0.76953	367.751	285.083	0.0870576	0.789923	-0.32693	1.46209	0.533749	0.248516	-0.216804	1.73789	-1.1546	-0.881804	-1.10708	-1.17202	0.465735	-0.465735
Ahctf1	AT hook containing transcription factor 1	824.809	984.214	917.111	640.417	965.028	436.718	954.267	564.869	1008.99	987.141	1075.92	819.709	0.0192826	0.0739142	0.407672	0.845633	816.293	742.775	0.00148092	0.65386	0.392132	-0.916737	0.580765	-2.26224	0.539175	-1.36423	0.746316	0.664894	0.985851	-0.0212635	-0.258457	0.258457
Gm31668	predicted gene, 31668	43.8347	33.6483	16.661	63.2722	43.3617	102.757	27.387	17.9513	12.4759	9.11487	19.9541	22.7123	-0.0501962	0.101499	0.000707456	0.0741785	47.8479	13.6931	0.571277	0.163312	-0.724776	1.21101	0.553682	2.1923	-0.125148	-0.642955	-1.0171	-1.29305	-0.522161	-0.366391	0.661133	-0.661133
Cdc42bpa	CDC42 binding protein kinase alpha	1292.68	1183.3	1196.56	1470.65	1632.06	1375.8	1196.47	788.662	1089.31	1046.39	862.814	2134.96	-0.0199371	0.074492	0.386304	0.836434	1342.47	987.018	0.17828	-0.149807	-0.108537	0.65971	1.05056	0.410497	-0.108815	-1.63208	-0.455448	-0.603327	-1.30747	2.06644	0.340117	-0.340117
Coq8a	coenzyme Q8A	477.709	332.745	477.867	312.941	407.784	128.446	288.42	266.877	297.863	462.124	473.31	351.009	-0.000335242	0.0722586	0.983901	0.996952	324.701	308.53	0.971423	-0.0710133	0.972399	-0.242433	0.508765	-2.51067	-0.467701	-0.679071	-0.379133	0.873682	0.944122	0.0796306	-0.0619218	0.0619218
Psen2	presenilin 2	265.692	277.599	328.676	292.42	292.461	336.815	232.79	447.587	314.238	275.269	423.026	312.811	0.0290404	0.0752444	0.340355	0.817495	293.46	295.493	-0.84895	-0.620811	0.27456	-0.347798	-0.347069	0.406324	-1.52573	1.97334	0.0339345	-0.664808	1.65736	0.00965534	-0.247291	0.247291
Gm5069	glyceraldehyde-3-phosphate dehydrogenase pseudogene	20.5755	19.6282	26.5061	29.926	32.2906	2.85436	34.2338	34.7059	16.3747	38.2825	23.1467	22.7123	0.0122428	0.0746749	0.423394	0.853838	24.2399	22.5391	-0.264613	-0.351568	0.234612	0.493733	0.662969	-2.67669	0.796682	0.828489	-0.66941	1.0615	-0.0393331	-0.0763651	-0.316926	0.316926
Itpkb	inositol 1,4,5-trisphosphate 3-kinase B	387.356	472.011	440.001	118.849	517.572	165.553	336.347	475.112	599.625	362.772	620.172	522.384	0.0232805	0.0782416	0.161084	0.723841	341.722	430.015	-0.00253517	0.41842	0.267606	-2.23182	0.618287	-1.66358	-0.296174	0.432549	0.941823	-0.139664	1.01661	0.638477	-0.43227	0.43227
Stum	mechanosensory transduction mediator	254.957	299.096	156.007	8.5503	513.882	5.70873	360.311	349.453	247.179	502.23	146.064	278.742	0.00498597	0.0747852	0.462589	0.869371	223.926	253.945	0.253514	0.419059	-0.223607	-1.91212	1.01196	-2.02116	0.61784	0.584772	0.221951	0.985956	-0.283568	0.345405	-0.412059	0.412059
Parp1	poly (ADP-ribose) polymerase family, member 1	484.866	718.766	673.255	251.379	479.746	185.534	435.625	386.552	885.012	573.326	1091.09	476.959	0.0201913	0.0771455	0.193862	0.745394	457.384	568.826	-0.084047	0.738051	0.599197	-1.36589	-0.105729	-1.9101	-0.301471	-0.540545	1.18489	0.261791	1.64147	-0.117617	-0.354754	0.354754
Lin9	lin-9 DREAM MuvB core complex component	103.772	122.443	107.539	123.979	107.943	59.9417	101.846	68.2151	105.266	117.582	110.146	118.724	-0.00463434	0.0696395	0.856553	0.975217	103.949	86.6547	0.0574342	0.844556	0.223893	0.905413	0.241492	-2.27999	-0.0293381	-1.76745	0.123937	0.648371	0.336716	0.694967	-0.00120061	0.00120061
Acbd3	acyl-Coenzyme A binding domain containing 3	1086.03	985.148	1004.96	1298.79	1102.49	981.902	1227.28	829.352	1132.19	1216.84	1092.68	968.371	0.000208319	0.0638989	0.993938	0.998825	1100.1	873.239	0.118688	-0.663537	-0.504186	1.56627	0.239854	-0.689938	1.10645	-2.03198	0.454163	1.03717	0.167878	-0.800836	0.0111914	-0.0111914
Gm38293	predicted gene, 38293	4.47293	10.2814	11.3598	11.1154	14.7614	11.4175	5.99092	13.1643	9.35695	6.38041	11.1743	15.4857	-0.00145595	0.0737222	0.90785	0.985383	10.8211	9.26003	-1.91406	0.0481599	0.339619	0.274906	1.17248	0.35479	-1.31232	0.795994	-0.214941	-1.17111	0.29057	1.33591	0.045982	-0.045982
H3f3a	H3.3 histone A	2448.48	2595.6	2416.6	2559.1	2820.35	2486.15	2648.84	1612.03	2812.54	2503.86	2463.93	2853.49	-0.00988909	0.0660529	0.760743	0.951644	2587.77	2040.97	-0.129532	0.263199	-0.217666	0.167837	0.823281	-0.0268331	0.400032	-2.92072	0.804559	0.0209144	-0.0872405	0.902167	0.146714	-0.146714
Sde2	SDE2 telomere maintenance homolog (S. pombe)	354.256	343.026	326.404	335.172	358.887	305.417	359.455	303.976	382.075	307.171	360.769	297.325	-0.00423796	0.0599849	0.905936	0.985383	338.06	275.219	0.663784	0.27507	-0.320487	-0.00324191	0.82103	-1.10989	0.840198	-1.16574	1.5834	-1.0422	0.884463	-1.42639	0.0543777	-0.0543777
Pycr2	pyrroline-5-carboxylate reductase family, member 2	308.632	349.569	322.617	342.867	337.667	399.611	292.699	457.161	361.802	298.968	407.861	358.235	0.0210694	0.068203	0.523769	0.890306	340.838	314.008	-0.94543	-0.0232187	-0.61941	-0.167748	-0.281531	0.987155	-1.33223	2.02236	0.234646	-1.17801	1.14318	0.160239	-0.175031	0.175031
Gm39715	predicted gene, 39715	9.84045	16.8242	21.2049	6.84024	9.22589	54.2329	5.13507	20.3448	6.23797	7.2919	15.1651	13.4209	-0.0123873	0.0757297	0.193392	0.744362	18.9105	10.4081	-0.399642	0.310224	0.674168	-0.789109	-0.473686	2.57815	-1.05184	0.606275	-0.877547	-0.725421	0.158831	-0.0104047	0.316685	-0.316685
Lefty1	left right determination factor 1	53.6752	50.4725	58.3134	31.6361	65.5038	71.3591	58.1975	51.4605	56.1417	62.8926	70.2383	51.6189	0.0128315	0.0720076	0.588206	0.911513	55.9137	48.7275	-0.220342	-0.515901	0.188618	-2.54391	0.783408	1.23719	0.17865	-0.423503	-0.000198529	0.572513	1.15227	-0.408789	-0.17849	0.17849
Tmem63a	transmembrane protein 63a	1817.8	1576.8	1745.62	1873.37	1929.13	1378.66	1528.54	1456.45	1527.52	1483.9	1448.67	2176.25	-0.0250545	0.0693215	0.434094	0.858462	1672.02	1348.79	0.69877	-0.307613	0.411464	0.912577	1.12108	-1.25196	-0.526734	-0.866663	-0.531423	-0.735372	-0.904336	1.98021	0.264053	-0.264053
Ephx1	epoxide hydrolase 1, microsomal	261.219	398.172	293.082	161.601	396.713	99.9028	175.448	244.138	322.815	168.625	402.274	294.228	-0.000352483	0.0729921	0.978619	0.995363	254.153	238.68	0.0838361	1.12907	0.362037	-1.01033	1.11967	-1.98505	-0.831136	-0.0769081	0.599921	-0.918027	1.15534	0.371571	-0.0501267	0.0501267
Nvl	nuclear VCP-like	441.031	455.187	552.842	389.894	417.933	331.106	504.093	385.355	525.549	556.007	553.925	345.847	0.027294	0.0737699	0.377614	0.833258	441.842	394.452	-0.0937875	0.0765569	1.13903	-0.751514	-0.382235	-1.60605	0.631391	-0.813418	0.859955	1.1706	1.14985	-1.38037	-0.269667	0.269667
Cnih4	cornichon family AMPA receptor auxiliary protein 4	1174.59	1131.89	1013.29	1225.26	876.459	1176	1223	1266.17	1028.48	1248.74	1092.68	823.838	0.00478375	0.0653379	0.882746	0.979277	1107.65	909.986	0.486452	0.219478	-0.57495	0.791617	-1.60729	0.495087	0.778291	1.02945	-0.468452	0.929023	-0.0341403	-2.04457	-0.0316003	0.0316003
Wdr26	WD repeat domain 26	4094.52	3345.21	3184.52	4187.94	3718.03	5043.66	3760.58	2850.67	3313.14	3187.47	3071.33	4937.87	-0.0296904	0.0746646	0.330719	0.815921	3873.32	2893.41	0.599039	-0.496675	-0.762833	0.72159	0.0755964	1.73345	0.1373	-1.36049	-0.548774	-0.757825	-0.958315	1.61793	0.311695	-0.311695
Gm39717	predicted gene, 39717	21.4701	20.5629	24.9915	20.5207	12.9162	114.175	23.1078	55.0508	28.8506	30.0791	32.7247	7.22665	-0.00370931	0.0743274	0.697473	0.939473	36.0456	25.6547	-0.35618	-0.40849	-0.164121	-0.410953	-0.912232	2.54223	-0.264801	1.05519	0.0293838	0.0878154	0.209092	-1.40694	0.0483765	-0.0483765
Lbr	lamin B receptor	1015.36	1054.31	1053.43	963.618	843.246	488.096	959.402	989.717	1243.69	1041.83	1147.76	941.529	0.0369637	0.0798504	0.214905	0.760294	893.684	894.094	0.24726	0.412318	0.408628	0.018672	-0.560744	-2.86575	-0.00045637	0.135375	1.14104	0.360055	0.786028	-0.0824247	-0.389936	0.389936
Enah	ENAH actin regulator	541.225	572.022	327.161	18.8107	648.58	97.0484	581.119	652.232	472.526	432.957	336.026	528.578	0.00818575	0.0748162	0.417812	0.850103	374.123	403.721	0.504964	0.576714	-0.125453	-2.55184	0.741104	-1.42368	0.597248	0.748501	0.33087	0.220216	-0.0930867	0.474442	-0.379698	0.379698
Srp9	signal recognition particle 9	952.735	933.741	929.228	1197.9	744.529	2038.02	1108.32	1987.81	935.695	914.222	1183.68	840.356	0.00279014	0.0722613	0.886335	0.980847	1158.62	976.96	-0.42827	-0.490733	-0.505748	0.287849	-1.18667	1.98332	0.0436362	1.90289	-0.484253	-0.556168	0.25025	-0.816103	-0.056709	0.056709
Gm33887	predicted gene, 33887	7.15669	24.3016	37.8659	2.56509	0	2.85436	3.42338	5.98378	10.1367	3.64595	19.9541	14.4533	-0.0028881	0.0746494	0.648472	0.926506	11.835	9.02848	-0.114546	1.19628	1.87638	-0.758356	-1.73051	-0.70532	-0.608456	-0.251069	0.186741	-0.572829	0.93291	0.548771	-0.0393449	0.0393449
Degs1	delta 4-desaturase, sphingolipid 1	397.196	476.685	374.115	251.379	404.094	219.786	438.193	599.575	431.199	464.859	527.585	466.635	0.117111	0.226563	0.0165	0.390576	360.708	414.995	-0.104025	0.55185	-0.315757	-1.67227	-0.0428063	-2.109	0.247194	1.39727	0.189354	0.460611	0.923124	0.474446	-0.615334	0.615334
Fbxo28	F-box protein 28	536.752	494.444	489.984	519.858	545.25	499.514	579.407	488.276	499.817	547.804	501.246	548.193	0.0171434	0.0549143	0.651671	0.927274	521.409	430.892	0.555339	-0.895998	-1.0553	-0.0116058	0.834555	-0.716404	1.91911	-1.11665	-0.705713	0.917717	-0.655416	0.93036	-0.214902	0.214902
Trp53bp2	transformation related protein 53 binding protein 2	1001.94	996.365	912.567	1005.51	823.872	1295.88	769.405	971.766	783.645	821.25	755.86	843.453	-0.160263	0.141925	0.0172531	0.396391	967.267	695.969	0.650498	0.614628	0.0514122	0.67343	-0.599589	2.31861	-1.03218	0.454013	-0.916432	-0.619799	-1.14412	-0.450477	0.618165	-0.618165
Capn2	calpain 2	841.806	850.555	808.058	1068.79	852.472	1338.7	884.088	866.451	857.721	770.207	576.273	761.896	-0.067662	0.103982	0.074647	0.636377	967.109	638.747	-0.0961191	-0.0442797	-0.30085	1.11071	-0.0329886	2.26586	0.149947	0.0486581	-0.00218971	-0.54004	-1.9647	-0.594003	0.483722	-0.483722
Capn8	calpain 8	56.359	48.6032	110.568	53.8669	49.8198	17.1262	52.2066	63.4281	57.7012	92.0602	62.2567	47.4894	0.00611307	0.07332	0.709333	0.941497	55.3651	53.8236	-0.00801117	-0.358704	1.83691	-0.117195	-0.301486	-2.31692	-0.191714	0.285884	0.0495318	1.29488	0.238691	-0.411867	-0.210901	0.210901
Susd4	sushi domain containing 4	61.7265	38.3217	65.1293	48.7367	39.6713	57.0873	89.8637	63.4281	63.9392	84.7683	62.2567	56.7808	0.0620205	0.107596	0.0383229	0.534656	56.4683	55.2058	0.122833	-1.62402	0.33949	-0.782511	-1.50772	-0.185276	1.72605	0.232111	0.264565	1.46357	0.157089	-0.206184	-0.606201	0.606201
Tlr5	toll-like receptor 5	196.809	203.759	239.312	304.391	399.481	245.475	196.844	123.266	254.977	263.42	147.66	437.729	-0.00927928	0.0734166	0.59608	0.914092	264.877	204.507	-0.524064	-0.432131	0.00275766	0.678874	1.47641	0.0728123	-0.523591	-1.69232	0.17808	0.268981	-1.25763	1.75181	0.212444	-0.212444
Disp1	dispatched RND transporter family member 1	187.863	206.563	168.882	188.107	208.505	214.077	189.142	160.365	167.645	216.934	184.376	198.217	-0.0177851	0.0650608	0.60256	0.91508	195.879	154.587	-0.126186	0.839304	-1.18557	-0.113152	0.935577	1.208	-0.0578446	-1.69067	-1.25768	1.34549	-0.314454	0.417176	0.259663	-0.259663
Brox	BRO1 domain and CAAX motif containing	974.205	846.816	859.555	1093.58	993.628	1136.04	834.449	746.776	886.571	786.614	805.346	1059.22	-0.0769483	0.0962916	0.0862136	0.655711	960.678	714.075	0.48547	-0.52686	-0.419498	1.32787	0.628886	1.60679	-0.632529	-1.42582	-0.19659	-1.0553	-0.886999	1.09458	0.51711	-0.51711
Aida	axin interactor, dorsalization associated	272.849	387.891	280.207	277.885	309.99	305.417	302.969	281.238	340.749	318.109	391.1	296.293	0.0197363	0.0673675	0.553415	0.901293	310.726	271.251	-1.07264	1.80196	-0.861025	-0.927325	-0.0487956	-0.169175	-0.234233	-0.831764	0.724421	0.161344	1.87116	-0.413926	-0.212834	0.212834
Mia3	MIA SH3 domain ER export factor 3	2240.04	2139.47	2349.2	2081.14	2320.31	1181.71	2175.56	1385.84	2089.72	2008.92	2147.86	2195.87	0.000150239	0.0689665	0.828585	0.968675	2041.23	1638.03	0.558235	0.340644	0.783943	0.209866	0.725213	-2.43536	0.419832	-1.69763	0.229316	0.0429472	0.359153	0.463848	0.0304231	-0.0304231
Taf1a	TATA-box binding protein associated factor, RNA polymerase I, A	162.815	113.096	155.25	106.024	122.704	131.301	195.989	256.106	105.266	162.245	135.688	134.209	0.0338859	0.0813635	0.161611	0.723841	137.394	132.258	0.448527	-0.889115	0.266593	-1.11245	-0.601093	-0.356887	1.17761	2.28242	-1.13701	0.435043	-0.236735	-0.276905	-0.374071	0.374071
1700056E22Rik	RIKEN cDNA 1700056E22 gene	7.15669	10.2814	10.6024	11.1154	3.69035	25.6893	13.6935	8.37729	7.79746	0.911487	7.18346	22.7123	-0.0014211	0.0743179	0.869967	0.976905	12.5121	7.8301	-0.379072	0.101911	0.146638	0.216637	-1.06898	1.74456	0.544729	-0.180103	-0.272579	-1.96192	-0.374525	1.4827	0.126949	-0.126949
Dusp10	dual specificity phosphatase 10	322.946	274.795	186.3	277.885	186.363	311.126	231.078	370.994	198.055	189.589	245.036	375.786	0.00465023	0.0714081	0.833197	0.969068	244.591	229.911	0.880562	0.249767	-1.19223	0.292886	-1.19103	0.733357	-0.407063	1.43581	-0.972872	-1.12979	-0.187164	1.48777	-0.0377819	0.0377819
Hlx	H2.0-like homeobox	129.715	93.4676	68.1586	17.9556	98.717	94.194	100.99	172.333	130.997	87.5028	127.706	130.08	0.0256556	0.0796683	0.103035	0.687395	78.9138	108.107	0.617022	-0.100395	-0.72598	-2.68467	0.0144408	-0.0842422	0.0628465	1.29301	0.639606	-0.236405	0.581308	0.623461	-0.49397	0.49397
Mtarc1	mitochondrial amidoxime reducing component 1	27.7322	18.6935	22.7195	35.9112	21.2195	82.7766	14.5494	23.9351	13.2557	15.4953	28.7339	41.2952	-0.0156112	0.0761648	0.207965	0.756004	32.645	20.4499	0.0828717	-0.575431	-0.264004	0.578274	-0.376117	2.56475	-0.937774	-0.176175	-1.06223	-0.850539	0.147762	0.868611	0.335057	-0.335057
Mtarc2	mitochondrial amidoxime reducing component 2	1784.7	1602.97	1547.2	1819.5	1419.86	2400.52	1441.24	2728.6	1191.45	1633.39	1683.32	1502.11	-0.00654716	0.0705569	0.790785	0.957518	1705.22	1456.48	0.244031	-0.228657	-0.384043	0.329257	-0.75986	1.55874	-0.694574	2.13074	-1.5223	-0.146077	-0.0136296	-0.513628	0.126577	-0.126577
Gm34451	predicted gene, 34451	8.05128	15.8895	7.57317	13.6805	15.684	19.9806	13.6935	7.18053	3.89873	7.2919	10.3761	14.4533	-0.0130497	0.0754287	0.294815	0.798415	14.4169	7.19792	-0.65019	0.918323	-0.768395	0.529366	0.883438	1.567	0.53176	-0.868424	-1.85002	-0.839769	-0.122166	0.669081	0.413257	-0.413257
C130074G19Rik	RIKEN cDNA C130074G19 gene	1115.55	921.591	825.476	1026.89	849.704	2663.12	690.667	1616.82	683.057	786.614	595.429	995.213	-0.0234559	0.0782757	0.161671	0.723841	1162.91	779.518	0.322901	-0.135857	-0.397623	0.123292	-0.329082	2.46979	-0.816509	1.22887	-0.842323	-0.511531	-1.15997	0.0480413	0.342237	-0.342237
Mark1	MAP/microtubule affinity regulating kinase 1	393.618	340.222	337.006	305.246	324.751	191.242	369.725	266.877	315.017	305.348	284.944	433.599	0.00787552	0.0694139	0.775428	0.953704	311.365	267.632	1.06983	0.34156	0.294669	-0.189818	0.112456	-2.36417	0.755072	-0.834474	-0.0364316	-0.188185	-0.522003	1.5615	-0.12258	0.12258
Rab3gap2	RAB3 GTPase activating protein subunit 2	741.612	818.776	796.698	803.728	874.614	1064.68	768.549	673.773	804.698	770.207	694.401	767.057	-0.0848893	0.0902838	0.0761163	0.637533	854.507	618.342	-0.575308	0.268715	0.0349443	0.110021	0.834968	2.53892	-0.271889	-1.38649	0.120331	-0.253533	-1.13225	-0.288433	0.535376	-0.535376
Iars2	isoleucine-tRNA synthetase 2, mitochondrial	2391.23	1974.04	2165.93	2126.46	2316.62	1364.39	1773.31	1202.74	2113.11	2149.29	1775.11	2288.78	-0.0195485	0.0720744	0.474358	0.873355	1953.46	1588.17	0.995999	0.0966482	0.53109	0.444856	0.846921	-1.61743	-0.403701	-2.19578	0.415343	0.49492	-0.39897	0.790107	0.216347	-0.216347
Bpnt1	3'(2'), 5'-bisphosphate nucleotidase 1	2262.41	1931.98	2012.95	2454.79	2161.63	1304.44	2033.49	1539.03	1964.18	2172.99	1682.53	2439.51	-0.00635318	0.0684409	0.818834	0.965021	1983.21	1633.04	0.747141	-0.0970553	0.122029	1.18521	0.503021	-2.17418	0.176248	-1.30406	-0.00888072	0.531083	-0.832222	1.15166	0.0476949	-0.0476949
Eprs1	glutamyl-prolyl-tRNA synthetase 1	1341.88	1286.11	1476.01	1055.11	1371.89	722.154	1470.34	1056.74	1717.78	1699.01	1392	1428.81	0.0454398	0.0864236	0.137761	0.709647	1230.27	1215.73	0.116759	-0.0623031	0.520076	-0.891904	0.210218	-2.45009	0.503748	-0.885478	1.16593	1.11901	0.271756	0.382281	-0.426207	0.426207
9630028B13Rik	RIKEN cDNA 9630028B13 gene	311.316	141.136	89.3634	83.7929	71.9619	39.9611	49.639	37.0994	33.5291	37.371	34.321	186.861	-0.0180681	0.0774337	0.0735598	0.633182	79.3091	54.8605	2.1909	0.865163	0.209036	0.123662	-0.0712281	-0.732722	-0.505543	-0.806212	-0.90281	-0.799095	-0.880877	1.30972	0.430802	-0.430802
Gm2061	predicted gene 2061	399.88	200.955	149.191	253.944	139.311	568.019	234.502	228.58	162.187	165.891	181.183	366.494	-0.0150392	0.0753684	0.326184	0.81199	257.654	184.053	1.24993	-0.343506	-0.967721	0.176409	-1.10501	2.12886	-0.00329679	-0.0604042	-0.797128	-0.750407	-0.565512	1.03779	0.189827	-0.189827
Slc30a10	solute carrier family 30, member 10	4099.89	1774.02	1606.27	1839.17	1132.94	2568.93	1050.98	1878.91	566.096	939.743	869.997	2540.68	-0.0292573	0.0818992	0.0506237	0.559679	1662.05	1132.57	1.82634	0.276155	0.0951132	0.342075	-0.534447	0.956843	-0.668287	0.381187	-1.74272	-0.866471	-1.00219	0.9364	0.49368	-0.49368
Lyplal1	lysophospholipase-like 1	110.034	94.4023	131.016	107.734	108.865	122.738	115.539	81.3794	85.7721	130.343	101.367	83.6227	-0.0290928	0.0749121	0.324884	0.811977	113.382	80.4091	0.27698	-0.642269	1.37514	0.147712	0.211549	0.958161	0.578718	-1.49217	-1.19578	1.34196	-0.220516	-1.33949	0.38788	-0.38788
Tgfb2	transforming growth factor, beta 2	86.7749	82.2515	38.6232	12.8254	84.8782	11.4175	67.6118	74.1989	46.005	62.8926	43.1008	105.303	0.00769224	0.0744989	0.508917	0.885918	49.6012	55.2513	0.838926	0.7371	-0.514327	-1.77462	0.796677	-1.87493	0.379343	0.54609	-0.25522	0.253237	-0.353909	1.22163	-0.298529	0.298529
Rrp15	ribosomal RNA processing 15 homolog	136.872	146.744	150.706	88.9231	103.33	57.0873	176.304	102.921	185.58	210.554	174.798	124.918	0.04776	0.0937486	0.048992	0.559004	120.516	133.136	0.0849505	0.28515	0.362686	-1.07164	-0.68547	-2.10667	0.829774	-0.695897	0.986247	1.37929	0.803766	-0.17219	-0.521832	0.521832
Spata17	spermatogenesis associated 17	30.4159	14.0201	25.7488	37.6213	26.7551	48.5242	19.6844	13.1643	21.0531	23.6987	21.5504	21.68	-0.0320385	0.0826515	0.0812753	0.643873	28.7257	16.8524	0.614559	-1.3113	0.14376	1.26486	0.249182	2.11971	-0.547678	-1.44053	-0.382153	-0.0785412	-0.323514	-0.30836	0.513462	-0.513462
Gpatch2	G patch domain containing 2	1384.82	1168.34	1233.67	1629.69	1332.22	1755.43	1193.9	974.159	1020.69	1145.74	1054.37	1009.67	-0.327857	0.132599	0.000636154	0.0699904	1385.54	867.383	0.666428	-0.240444	0.0488989	1.54237	0.459103	1.94436	-0.125461	-1.20026	-0.954958	-0.34413	-0.783799	-1.01211	0.736786	-0.736786
Gm51737	predicted gene, 51737	71.5669	66.362	67.4012	129.109	69.1941	79.9222	65.0442	34.7059	47.5645	52.8663	55.0732	55.7485	-0.108426	0.252059	0.00714483	0.270275	79.5056	40.975	0.346178	0.106669	0.155447	2.43216	0.238458	0.70769	0.0440978	-1.69749	-0.87576	-0.576965	-0.458122	-0.422362	0.664434	-0.664434
Esrrg	estrogen-related receptor gamma	124.348	53.2765	104.51	49.5917	105.175	79.9222	43.6481	43.0832	56.1417	86.5913	66.2475	129.047	-0.0136837	0.074818	0.394011	0.8399	72.6872	63.5162	1.37715	-0.7962	0.882779	-0.952571	0.900394	0.168878	-1.22077	-1.2474	-0.679245	0.375891	-0.294748	1.48585	0.263405	-0.263405
Kctd3	potassium channel tetramerisation domain containing 3	918.74	758.022	857.283	1083.32	977.944	1432.89	923.457	690.528	789.103	755.623	627.356	849.648	-0.127964	0.2054	0.0218846	0.4389	1005.49	618.688	0.250092	-0.621775	-0.0653241	1.00697	0.535941	2.30886	0.273483	-1.03967	-0.440673	-0.636037	-1.4659	-0.105962	0.569127	-0.569127
Kcnk2	potassium channel, subfamily K, member 2	13.4188	28.0403	18.9329	1.71006	23.0647	54.2329	17.1169	10.7708	25.7316	35.548	22.3486	23.7447	0.000384658	0.0741562	0.971284	0.993898	23.8496	19.6907	-0.601886	0.501442	-0.131175	-2.26032	0.1733	1.82617	-0.276718	-0.865869	0.353714	0.938107	0.12286	0.220381	-0.082079	0.082079
Cenpf	centromere protein F	395.407	461.73	443.031	372.793	369.035	105.611	232.79	146.004	414.825	201.439	228.274	409.854	-0.0192215	0.0765893	0.235998	0.770389	330.832	233.396	0.66386	1.0178	0.922733	0.531391	0.508718	-1.97595	-0.483806	-1.39999	0.772505	-0.778195	-0.524185	0.745119	0.278092	-0.278092
Ptpn14	protein tyrosine phosphatase, non-receptor type 14	218.279	308.443	173.426	30.7811	363.5	62.796	237.925	287.221	212.091	203.262	249.027	268.418	0.00912833	0.0746119	0.461093	0.869023	196.145	203.338	0.180838	0.782458	-0.196723	-2.35264	1.08112	-1.6134	0.327119	0.655302	0.132593	0.0617975	0.405544	0.535983	-0.353056	0.353056
Smyd2	SET and MYND domain containing 2	470.553	429.016	538.453	419.82	468.675	345.378	564.858	588.804	582.47	584.263	521.998	420.178	0.126884	0.144341	0.0291484	0.487927	461.033	449.64	-0.226949	-0.767605	0.57266	-0.893446	-0.25047	-2.00989	0.859625	1.10969	1.04445	1.06298	0.387443	-0.888495	-0.595949	0.595949
Prox1	prospero homeobox 1	53.6752	27.1056	16.661	4.27515	88.5685	19.9806	26.5312	23.9351	24.1721	14.5838	30.3302	34.0685	-0.00838335	0.0748528	0.400866	0.841005	30.5203	21.1802	1.16898	0.0149825	-0.627346	-1.81889	2.22334	-0.40348	-0.0162391	-0.162407	-0.148699	-0.780165	0.183548	0.366376	0.0929309	-0.0929309
Rps6kc1	ribosomal protein S6 kinase polypeptide 1	238.855	256.101	230.982	223.163	282.312	251.184	290.131	236.958	247.179	299.879	220.293	212.67	0.00680927	0.0645821	0.831566	0.968675	255.646	202.831	-0.334636	0.289478	-0.631674	-0.934807	1.17549	0.115092	1.42671	-0.405481	-0.0289879	1.73216	-1.04819	-1.35516	-0.0535088	0.0535088
Angel2	angel homolog 2	998.359	908.505	860.312	886.666	1022.23	1156.02	1021.88	1045.96	869.417	1100.17	975.355	667.949	-0.00803625	0.0659574	0.799357	0.960219	975.935	776.474	0.335337	-0.318358	-0.694131	-0.4863	0.499763	1.35972	0.497384	0.659752	-0.621674	1.0127	0.173364	-2.41755	0.116005	-0.116005
Vash2	vasohibin 2	2.68376	10.2814	19.6902	1.71006	2.76777	0	5.13507	5.98378	7.79746	8.20339	25.5412	8.25903	0.00637695	0.0748767	0.393347	0.83972	6.59743	9.29854	-0.666549	0.496372	1.38544	-0.914666	-0.647484	-1.90141	-0.197728	-0.0639634	0.192116	0.24501	1.82071	0.252153	-0.374716	0.374716
Flvcr1	feline leukemia virus subgroup C cellular receptor 1	99.2991	99.0757	131.016	52.1568	99.6396	22.8349	119.818	75.3956	108.385	125.785	154.844	120.788	0.0254792	0.0790499	0.148207	0.717095	87.4235	97.5371	0.0938725	0.0887823	0.746473	-1.21796	0.101612	-2.4969	0.530464	-0.502335	0.294376	0.647307	1.16457	0.54974	-0.447353	0.447353
Tatdn3	TatD DNase domain containing 3	83.1966	46.7338	69.6732	88.9231	70.1167	79.9222	55.6299	81.3794	57.7012	81.1224	79.0181	80.5255	-0.000972139	0.0702506	0.966949	0.993226	68.4998	63.2909	0.770905	-2.09977	-0.174784	1.14025	-0.14192	0.551935	-1.29424	0.650115	-1.11852	0.632884	0.490413	0.59273	0.0077692	-0.0077692
Nsl1	NSL1, MIS12 kinetochore complex component	64.4102	63.558	87.8488	71.8225	75.6523	28.5436	71.891	67.0183	119.301	44.6629	66.2475	52.6513	0.00522902	0.072643	0.77848	0.953978	66.5527	58.3144	-0.053048	-0.0921359	0.90991	0.273506	0.433599	-2.11395	0.276418	0.0645231	1.95728	-1.06118	0.0300886	-0.625006	-0.107021	0.107021
Batf3	basic leucine zipper transcription factor, ATF-like 3	7.15669	9.34676	21.2049	10.2604	8.3033	28.5436	22.252	25.1319	21.8329	19.1412	32.7247	6.19427	0.0172353	0.076813	0.147079	0.716382	16.6518	17.507	-1.23467	-0.887931	0.488977	-0.756121	-1.04711	1.12684	0.586929	0.843612	0.548042	0.287677	1.44839	-1.40464	-0.385002	0.385002
Atf3	activating transcription factor 3	410.615	361.72	205.233	265.914	194.666	636.523	90.7196	227.384	89.6708	88.4143	106.954	259.127	-0.062417	0.119265	0.000666027	0.0712695	292.463	128.581	1.10159	0.883458	-0.0375531	0.371664	-0.118412	1.88335	-1.17473	0.121839	-1.18912	-1.2065	-0.965467	0.329884	0.680683	-0.680683
D730003I15Rik	RIKEN cDNA D730003I15 gene	17.8917	10.2814	18.9329	29.071	11.0711	34.2524	19.6844	26.3286	11.6962	7.2919	19.9541	14.4533	-0.00772857	0.0742363	0.55009	0.900621	20.5489	13.2861	0.0495947	-1.04257	0.177377	1.25652	-0.91234	1.72423	0.267203	0.989162	-0.812719	-1.59117	0.298964	-0.404259	0.208802	-0.208802
Nenf	neuron derived neurotrophic factor	466.974	357.046	363.512	480.527	401.326	981.902	430.49	1035.19	336.85	290.764	473.31	336.555	-0.00303617	0.0732057	0.843582	0.971234	502.467	412.112	0.0396953	-0.602213	-0.560044	0.109462	-0.325534	1.92002	-0.157323	2.05821	-0.73823	-1.07631	0.0725313	-0.740266	0.0968978	-0.0968978
Pacc1	proton activated chloride channel 1	60.8319	121.508	82.5476	65.8373	73.8071	42.8155	71.0351	86.1664	86.5518	80.2109	122.119	96.0112	0.0236868	0.0764074	0.290203	0.796858	76.2584	78.5138	-0.939167	1.54912	0.0907768	-0.682697	-0.299338	-1.9925	-0.429443	0.244171	0.260248	-0.0106974	1.56915	0.640373	-0.378968	0.378968
Ppp2r5a	protein phosphatase 2, regulatory subunit B', alpha	2070.07	2227.33	2059.9	2215.38	2022.31	3253.98	2018.08	2584.99	1993.81	2069.08	2230.07	1928.48	-0.0232355	0.0694403	0.432387	0.857431	2299.5	1801.07	-0.416579	0.0843023	-0.450226	0.0474576	-0.575988	2.6948	-0.590287	1.10659	-0.672868	-0.41987	0.092702	-0.900035	0.230628	-0.230628
Dtl	denticleless E3 ubiquitin protein ligase	169.077	123.377	196.145	118.849	191.898	79.9222	227.655	92.1502	247.179	226.96	163.623	162.083	0.0247324	0.0778506	0.217449	0.761924	156.308	148.67	0.159698	-0.711448	0.594173	-0.810057	0.529209	-1.79181	1.04453	-1.4533	1.29922	1.03515	0.0657879	0.0388424	-0.338372	0.338372
Ints7	integrator complex subunit 7	477.709	521.549	609.64	555.769	506.501	402.465	546.029	534.95	659.665	617.077	760.649	443.923	0.0485914	0.0842388	0.163579	0.725241	523.659	502.719	-0.760863	-0.262996	0.634141	0.100497	-0.429579	-1.71718	-0.000891889	-0.118197	1.093	0.704455	1.93035	-1.17274	-0.405996	0.405996
Lpgat1	lysophosphatidylglycerol acyltransferase 1	977.783	1076.75	1036.01	1049.98	1430.01	725.009	1057.82	679.757	1177.42	937.009	1136.58	1575.41	0.00683252	0.0706799	0.776005	0.953704	1062.6	917.697	-0.284454	0.120841	-0.0415939	0.0147597	1.32717	-1.52401	0.0461192	-1.78712	0.498767	-0.462683	0.349281	1.74292	-0.0645466	0.0645466
Nek2	NIMA (never in mitosis gene a)-related expressed kinase 2	525.122	487.901	519.52	547.219	428.081	274.019	286.708	268.073	507.615	223.314	272.173	453.214	-0.0511162	0.096517	0.0472015	0.55733	423.908	287.39	0.972347	0.741869	0.938597	1.10241	0.336889	-0.988748	-0.858553	-1.05146	0.865799	-1.56376	-1.0081	0.512711	0.517227	-0.517227
1700034H15Rik	RIKEN cDNA 1700034H15 gene	17.8917	14.9548	32.5646	29.071	23.9873	59.9417	28.2429	50.2637	11.6962	30.9906	16.7614	21.68	-0.00355152	0.0738184	0.778204	0.953936	31.4604	21.8981	-0.73389	-1.03017	0.443704	0.196784	-0.195369	1.98119	0.135756	1.4999	-1.39883	0.33447	-0.844511	-0.389031	0.110374	-0.110374
Slc30a1	solute carrier family 30 (zinc transporter), member 1	1676.46	1631.94	1375.29	1881.92	1577.63	3011.35	2273.98	2281.02	1808.23	1693.54	1559.61	1855.18	0.0073847	0.070191	0.822392	0.966468	1958.69	1532.93	-0.448129	-0.573378	-1.36625	0.0915487	-0.730726	2.30804	0.979929	0.994479	-0.095191	-0.400889	-0.784063	0.0246227	-0.119815	0.119815
Traf5	TNF receptor-associated factor 5	55.4644	189.739	147.677	37.6213	93.1815	77.0679	77.8819	266.877	191.038	91.1487	313.678	84.6551	0.0207653	0.0781388	0.0904494	0.665167	103.861	157.903	-1.05796	0.784875	0.355527	-1.49888	-0.363061	-0.631603	-0.617171	1.4087	0.796915	-0.395101	1.7186	-0.500848	-0.401849	0.401849
Gstp-ps	glutathione S-transferase, pi, pseudogene	42.9402	22.4322	31.8073	61.5621	33.2132	45.6698	36.8013	123.266	39.767	44.6629	33.5228	39.2304	0.0153646	0.0757389	0.280701	0.793332	38.581	46.7441	-0.021708	-1.25673	-0.633968	0.814034	-0.550264	0.113319	-0.345689	2.74829	-0.185409	0.0640986	-0.53211	-0.213867	-0.255886	0.255886
Rcor3	REST corepressor 3	246.011	253.297	294.596	261.639	336.745	174.116	273.015	183.104	254.977	304.437	272.972	269.451	-0.00312505	0.0683913	0.910024	0.985383	265.568	214.156	-0.235241	-0.0800944	0.736296	0.0931563	1.47701	-2.00372	0.322296	-1.75445	-0.0448398	0.916785	0.321445	0.251364	-0.00209992	0.00209992
Gm10516	predicted gene 10516	159.236	146.744	195.388	181.266	190.053	102.757	124.098	130.446	129.438	152.218	99.7703	100.141	-0.16029	0.304746	0.0155424	0.381791	156.718	101.976	0.546916	0.200313	1.44541	1.11099	1.32135	-1.2259	-0.488204	-0.286483	-0.318044	0.354815	-1.33757	-1.32359	0.566513	-0.566513
Kcnh1	potassium voltage-gated channel, subfamily H (eag-related), member 1	52.7806	71.9701	61.3427	63.2722	59.0457	25.6893	82.1611	49.067	65.4987	82.0339	64.6512	11.3562	0.00263768	0.0735291	0.852909	0.974907	60.5802	45.4349	-0.0600238	0.6395	0.269422	0.339544	0.184071	-1.39691	0.961937	-0.213424	0.418763	0.95808	0.388817	-2.48978	-0.00406618	0.00406618
Hhat	hedgehog acyltransferase	38.4672	37.387	28.7781	27.3609	35.981	31.398	26.5312	28.7221	32.7493	36.4595	51.8806	28.9066	0.00400632	0.0717649	0.847511	0.972802	31.2394	29.787	0.74119	0.589645	-0.723369	-0.960655	0.388406	-0.301894	-1.10289	-0.732602	-0.0925131	0.457413	2.43945	-0.702181	-0.0444461	0.0444461
Sertad4	SERTA domain containing 4	27.7322	58.8846	41.6524	10.2604	50.7424	28.5436	66.7559	52.6573	40.5468	58.3352	27.1375	46.457	0.015652	0.0757874	0.27955	0.791902	42.8066	37.5249	-0.770554	0.907432	0.0738923	-2.30474	0.535762	-0.715247	1.23673	0.62637	0.013644	0.883417	-0.81168	0.324978	-0.37891	0.37891
Syt14	synaptotagmin XIV	13.4188	23.3669	20.4476	8.5503	21.2195	5.70873	17.1169	21.5416	21.0531	31.9021	23.9449	15.4857	0.0188027	0.0766537	0.224053	0.765568	16.0683	18.991	-0.624996	0.671924	0.329979	-1.4615	0.422934	-2.07389	-0.0953371	0.461153	0.403059	1.55034	0.736713	-0.320386	-0.455924	0.455924
Utp25	UTP25 small subunit processome component	90.3532	110.292	162.823	95.7633	83.033	39.9611	161.755	148.398	148.152	140.369	163.623	119.756	0.0664241	0.117612	0.0193429	0.42147	108.938	120.061	-0.663996	-0.156201	0.922494	-0.519082	-0.869849	-2.42046	0.903342	0.655485	0.650766	0.498377	0.936774	0.0623524	-0.617849	0.617849
Irf6	interferon regulatory factor 6	2359.02	2564.75	2342.38	2938.74	2902.46	3202.6	1964.16	1511.5	1801.21	2097.33	1554.02	2432.28	-0.433065	0.15673	0.000241759	0.0397578	2652.52	1565.99	0.199226	0.543124	0.170146	1.10469	1.05337	1.46042	-0.55102	-1.61504	-0.904042	-0.282881	-1.50291	0.324912	0.755164	-0.755164
A130010J15Rik	RIKEN cDNA A130010J15 gene	149.396	166.372	143.89	153.905	203.892	294	137.791	111.298	131.777	110.29	114.137	147.63	-0.329226	0.275909	0.00543179	0.239608	183.308	102.467	-0.0307663	0.349133	-0.16091	0.073187	1.09388	2.51641	-0.309466	-1.01688	-0.460764	-1.04609	-0.935619	-0.0721119	0.640156	-0.640156
Traf3ip3	TRAF3 interacting protein 3	6.26211	143.94	108.296	11.9704	15.684	0	31.6663	112.495	141.914	42.8399	296.916	87.7522	0.0100563	0.0755931	0.11558	0.698559	51.9262	113.655	-1.10811	0.875526	0.588314	-0.881811	-0.765228	-1.7125	-0.387287	0.625397	0.860685	-0.186907	1.70121	0.390719	-0.500636	0.500636
Hsd11b1	hydroxysteroid 11-beta dehydrogenase 1	54.5698	32.7137	41.6524	13.6805	63.6586	8.56309	52.2066	16.7546	75.6354	37.371	44.6971	76.396	0.0119014	0.0752904	0.314191	0.80665	35.4125	41.811	0.575201	-0.28148	0.101584	-1.3787	0.867442	-1.8123	0.494216	-1.15999	1.21387	-0.0750334	0.220585	1.23461	-0.321377	0.321377
G0s2	G0/G1 switch gene 2	34.8889	24.3016	19.6902	12.8254	61.8134	0	61.6208	88.5599	60.8202	61.9811	63.0548	30.9714	0.0288455	0.0824996	0.0130578	0.358321	30.0419	50.9027	-0.038344	-0.411208	-0.603019	-0.942245	0.673656	-2.41372	0.669343	1.203	0.651317	0.677405	0.701254	-0.16744	-0.62248	0.62248
Lamb3	laminin, beta 3	5131.35	3766.74	3525.31	4440.17	3070.37	5948.5	4456.39	4127.61	3756.04	4195.58	4412.24	4511.5	-0.00396002	0.0677804	0.886336	0.980847	4201.25	3500.49	1.13199	-0.657946	-1.04016	0.293189	-1.83564	1.99055	0.314301	-0.129257	-0.674383	-0.0347832	0.256653	0.385488	-0.0196699	0.0196699
Gm51741	predicted gene, 51741	16.9971	16.8242	34.0793	23.9408	7.38071	25.6893	20.5403	14.3611	5.45822	13.6723	16.7614	30.9714	-0.0076734	0.0744219	0.520296	0.890306	21.4091	13.5361	-0.0907728	-0.110935	1.51594	0.640217	-1.45912	0.804722	0.29959	-0.411324	-1.8356	-0.500265	-0.118277	1.26582	0.216676	-0.216676
Plxna2	plexin A2	1376.77	1001.04	1084.48	1036.3	1060.05	1144.6	1172.51	568.459	1118.16	1037.27	854.034	1057.16	-0.033426	0.0774742	0.231424	0.768832	1083.16	772.507	1.40198	-0.108554	0.26822	0.0541088	0.160825	0.523211	0.63732	-2.70631	0.412642	0.0585406	-0.849911	0.147926	0.383298	-0.383298
Cd34	CD34 antigen	95.7208	92.5329	78.0037	49.5917	197.434	91.3397	85.5845	52.6573	70.9569	81.1224	43.1008	117.691	-0.0203043	0.0770202	0.210349	0.757703	99.0811	60.918	0.344634	0.2603	-0.151439	-1.13375	2.35235	0.228218	0.0693217	-1.01272	-0.369904	-0.0589444	-1.40627	0.878193	0.316719	-0.316719
A330023F24Rik	RIKEN cDNA A330023F24 gene	11.6296	39.2564	38.6232	17.9556	35.0584	51.3786	24.8195	39.4929	24.1721	46.4859	31.1283	30.9714	0.00243633	0.0733128	0.871544	0.976912	34.5153	28.7088	-2.0719	0.607477	0.561768	-1.2749	0.295674	1.40769	-0.571216	0.624438	-0.632473	1.10036	-0.0169807	-0.0299378	-0.0790325	0.0790325
Cd46	CD46 antigen, complement regulatory protein	14.3134	14.0201	24.9915	26.5059	10.1485	8.56309	9.4143	13.1643	17.1544	10.9378	12.7706	42.3275	0.00144791	0.0739275	0.902554	0.985383	15.6072	16.0594	-0.198412	-0.236216	0.963658	1.10375	-0.781855	-1.03726	-0.897292	-0.349058	0.147886	-0.662583	-0.4023	2.34969	-0.0310565	0.0310565
Cr1l	complement C3b/C4b receptor 1 like	789.92	936.545	870.915	804.583	801.73	659.358	724.045	691.725	764.151	963.442	758.254	644.204	-0.032842	0.0703441	0.404304	0.842418	799.529	636.957	0.112311	1.46029	0.88297	0.257066	0.229088	-1.29757	-0.570029	-0.925804	-0.148169	1.68609	-0.208904	-1.47734	0.274026	-0.274026
Cr2	complement receptor 2	0	507.529	407.437	0.85503	3.69035	0	35.0896	190.284	606.642	92.0602	1084.7	124.918	0.00254293	0.0748316	0.451065	0.865298	159.1	349.768	-1.2217	1.0078	0.851945	-1.09948	-0.968562	-1.2217	-0.465091	0.351357	1.13737	-0.0534347	1.57441	0.107082	-0.441949	0.441949
LOC100041708	nuclear body protein SP140-like protein	2.68376	12.1508	18.9329	2.56509	0.922589	8.56309	1.71169	9.57405	14.8152	12.7608	12.7706	5.16189	0.00330307	0.0745528	0.666478	0.931007	7.47436	9.18097	-0.961834	0.685854	1.43782	-0.994934	-1.57601	0.192188	-1.26038	0.340903	1.00332	0.761618	0.762816	-0.391368	-0.202818	0.202818
LOC101055672	nuclear body protein SP140-like	0.894587	14.0201	13.6317	0	0	0	0	8.37729	10.1367	2.73446	22.3486	1.03238	0.00193556	0.0747584	0.646474	0.925853	4.60864	7.43855	-0.498625	1.10561	1.07636	-1.05088	-1.05088	-1.05088	-1.05088	0.625761	0.790081	-0.0872568	1.64929	-0.457704	-0.244882	0.244882
A730008H23Rik	RIKEN cDNA A730008H23 gene	137.766	171.046	160.551	141.935	198.357	114.175	187.43	98.134	204.293	180.475	144.467	204.411	0.0163003	0.0724444	0.512178	0.887801	162.249	138.633	-0.614027	0.317904	0.0399833	-0.488653	0.984389	-1.38118	0.726815	-1.97025	1.11973	0.55672	-0.413809	1.12238	-0.190263	0.190263
Fam171a1	family with sequence similarity 171, member A1	243.328	240.212	267.333	212.902	309.99	97.0484	258.465	242.941	228.466	369.152	188.366	333.458	0.0196931	0.0751252	0.357594	0.826084	230.992	227.067	0.0328125	-0.00726287	0.328383	-0.377583	0.803757	-2.54603	0.221808	0.0278685	-0.162198	1.37977	-0.743828	1.0425	-0.294321	0.294321
Nmt2	N-myristoyltransferase 2	193.231	180.392	193.873	180.411	257.402	185.534	200.268	130.446	244.06	182.297	150.853	163.116	-0.0247668	0.0736149	0.384486	0.834481	199.647	145.125	0.200948	-0.170946	0.21905	-0.170386	1.81216	-0.0196321	0.396711	-1.84388	1.50606	-0.114496	-1.11064	-0.704952	0.311866	-0.311866
Rpp38	ribonuclease P/MRP 38 subunit	33.9943	59.8193	67.4012	35.0562	48.8972	31.398	57.3416	55.0508	74.0759	70.1845	51.0824	60.9103	0.0391006	0.0854438	0.10512	0.687395	49.9856	51.8905	-1.42817	0.469027	0.923497	-1.33539	-0.25545	-1.66243	0.312529	0.163958	1.29675	1.08197	-0.102921	0.536631	-0.548152	0.548152
Dclre1c	DNA cross-link repair 1C	124.348	125.247	179.484	172.716	163.298	122.738	174.592	155.578	135.676	123.051	141.275	149.695	-0.00526205	0.0676125	0.857311	0.975555	156.346	117.545	-1.08466	-1.03747	1.43612	1.16123	0.764709	-1.16978	1.23826	0.426535	-0.507227	-1.15317	-0.234797	0.160242	0.0116923	-0.0116923
Suv39h2	suppressor of variegation 3-9 2	16.1026	17.7588	38.6232	24.7959	25.8325	5.70873	31.6663	44.28	35.8683	16.4068	31.9265	21.68	0.0173017	0.0762432	0.246587	0.77811	24.0642	25.0298	-0.789869	-0.617322	1.04722	0.0307039	0.116911	-2.20852	0.568485	1.39957	0.86431	-0.75747	0.587454	-0.241479	-0.403478	0.403478
Hspa14	heat shock protein 14	519.755	529.961	443.788	556.624	417.01	356.796	493.823	449.98	516.192	501.318	518.806	353.074	-0.000275651	0.0661853	0.991809	0.998825	466.334	389.895	0.709475	0.840074	-0.340599	1.17099	-0.748498	-1.75532	0.367154	-0.24933	0.663348	0.467699	0.697214	-1.82221	-0.0206462	0.0206462
Gm54099	predicted gene, 54099	7.15669	4.67338	6.05854	11.9704	12.9162	8.56309	8.55845	5.98378	6.23797	17.3183	12.7706	9.29141	0.00617766	0.0742338	0.604873	0.915598	8.79002	8.60137	-0.532988	-1.40479	-0.895198	0.784715	1.00787	-0.109248	-0.110584	-0.921054	-0.83381	1.94518	0.974097	0.0958094	-0.191606	0.191606
Msantd7	Myb/SANT DNA binding domain containing 7	39.3618	38.3217	34.0793	39.3314	28.6002	48.5242	39.3689	49.067	56.1417	45.5744	52.6787	35.1009	0.0407954	0.0851974	0.125838	0.709647	38.0376	39.7672	-0.294362	-0.426932	-0.991189	-0.298213	-1.78506	0.791098	-0.293469	0.851288	1.6004	0.456482	1.24162	-0.851659	-0.500777	0.500777
Cdnf	cerebral dopamine neurotrophic factor	19.6809	23.3669	24.9915	12.8254	13.8388	11.4175	12.8377	19.1481	13.2557	11.8493	11.9724	13.4209	-0.0214296	0.0773223	0.203052	0.75369	16.5463	11.6042	0.895409	1.58061	1.86317	-0.601178	-0.356235	-0.959478	-0.59816	0.790592	-0.495955	-0.847173	-0.815565	-0.456032	0.403715	-0.403715
Fam107b	family with sequence similarity 107, member B	1526.16	1935.71	2113.67	1223.55	1603.46	953.358	1549.08	1074.69	1544.68	1768.29	2050.48	1315.25	-0.00103127	0.0705665	0.963157	0.992378	1563.14	1292.23	0.0308115	0.989051	1.34582	-0.850749	0.229176	-1.8329	0.0906015	-1.36328	0.079179	0.623288	1.22257	-0.563559	-0.0147989	0.0147989
Frmd4a	FERM domain containing 4A	134.188	154.222	194.631	92.3432	219.576	71.3591	142.07	95.7405	184.02	147.661	148.458	272.548	0.0105236	0.0736951	0.549976	0.900621	145.7	141.406	-0.251454	0.117464	0.763367	-1.1748	1.11166	-1.75258	-0.101727	-1.08993	0.60456	0.000787669	0.0151709	1.75748	-0.197724	0.197724
Prpf18	pre-mRNA processing factor 18	824.809	677.64	643.72	719.08	706.703	824.911	684.676	623.51	651.868	714.606	672.053	795.964	-0.0311194	0.0642499	0.411131	0.847459	709.455	576.328	1.60725	-0.475074	-1.01319	0.150091	-0.0331213	1.60857	-0.366521	-1.34611	-0.881626	0.0842006	-0.562006	1.22753	0.307422	-0.307422
Bend7	BEN domain containing 7	110.929	121.508	143.133	140.225	151.305	228.349	127.521	83.7729	110.724	141.281	115.734	239.512	-0.00864076	0.0726239	0.661596	0.929606	152.007	115.169	-0.709614	-0.422051	0.113606	0.0451873	0.300488	1.7654	-0.266554	-1.54841	-0.715371	0.0701443	-0.576683	1.94386	0.182169	-0.182169
Sephs1	selenophosphate synthetase 1	678.097	612.213	634.632	644.692	674.412	459.553	610.218	585.214	687.736	620.723	591.438	593.618	-0.00618262	0.0602585	0.871373	0.976905	605.953	513.12	0.958451	-0.017959	0.324513	0.474663	0.906163	-2.70233	-0.0489824	-0.445694	1.09404	0.113351	-0.345529	-0.310685	-0.0094162	0.0094162
Phyh	phytanoyl-CoA hydroxylase	4430.89	3461.11	2915.67	4815.53	3664.52	6419.47	3528.65	4005.54	2575.5	2992.41	3145.56	3380.01	-0.0719107	0.117537	0.0408836	0.538657	4134.16	2683.16	0.75887	-0.230683	-0.914685	1.09334	-0.00231543	2.25155	-0.153429	0.354015	-1.40769	-0.811238	-0.612318	-0.325411	0.492679	-0.492679
Mcm10	minichromosome maintenance 10 replication initiation factor	135.977	136.463	168.882	194.092	144.846	259.747	155.764	168.743	215.21	143.104	158.834	146.598	-0.00677266	0.069875	0.791551	0.957522	176.632	138.747	-0.973299	-0.956602	0.0701358	0.769426	-0.67497	2.30348	-0.325833	0.066059	1.30273	-0.732507	-0.230952	-0.617669	0.0896954	-0.0896954
Optn	optineurin	1243.48	991.691	804.271	1502.29	1114.49	2703.08	936.295	904.747	839.007	749.243	769.429	1187.24	-0.05941	0.108797	0.0169747	0.394016	1342.02	741.6	0.410691	-0.209425	-0.775227	0.934963	0.109463	2.59027	-0.365543	-0.458332	-0.661734	-0.964591	-0.893689	0.283156	0.510122	-0.510122
Ccdc3	coiled-coil domain containing 3	245.117	257.036	234.768	142.79	223.266	159.844	225.087	177.12	269.792	263.42	276.962	243.641	0.0324071	0.0776671	0.274338	0.789927	207.132	205.161	0.450248	0.680579	0.242818	-2.01353	0.00348267	-1.52432	0.0420168	-1.0674	0.917663	0.8004	1.04693	0.421111	-0.360121	0.360121
Camk1d	calcium/calmodulin-dependent protein kinase ID	1392.87	1250.6	1741.83	1023.47	1739.08	587.999	1345.39	646.248	1536.1	1753.7	1260.3	1128.39	-0.000878887	0.0722706	0.960392	0.992187	1281.39	1054.12	0.368269	0.0653487	1.00185	-0.49324	0.997352	-1.99608	0.270571	-1.74507	0.644865	1.0212	0.087018	-0.222082	-0.0094166	0.0094166
Cdc123	cell division cycle 123	983.151	989.822	938.316	1141.46	870.001	1027.57	964.537	782.678	946.612	937.009	934.648	933.27	-0.0505162	0.0680782	0.213784	0.759185	988.619	755.695	0.37217	0.44753	-0.147019	2.04369	-0.984213	0.865238	0.159358	-2.14762	-0.0492406	-0.162499	-0.190507	-0.206886	0.4329	-0.4329
Nudt5	nudix hydrolase 5	265.692	209.367	244.613	299.26	250.944	191.242	261.889	203.448	286.167	312.64	277.761	262.224	0.0286838	0.0719974	0.379798	0.834279	242.886	223.711	0.313335	-1.21447	-0.224839	1.10232	-0.0593798	-1.77575	0.218853	-1.39343	0.803688	1.39647	0.605966	0.227234	-0.309798	0.309798
Sec61a2	SEC61 translocon subunit alpha 2	229.014	292.554	329.433	330.896	287.848	328.252	338.059	242.941	266.673	294.41	238.651	288.034	-0.025298	0.0697561	0.446385	0.86445	317.84	221.781	-1.63235	0.143715	1.03302	1.06656	0.0236224	1.00586	1.22891	-1.21164	-0.537615	0.190661	-1.33914	0.0284002	0.273404	-0.273404
Upf2	UPF2 regulator of nonsense transcripts homolog (yeast)	552.855	693.53	556.628	569.45	631.973	970.484	528.912	446.39	553.62	465.77	506.833	555.42	-0.166894	0.214775	0.0147327	0.372443	658.496	421.311	-0.190585	0.919118	-0.15766	-0.0472611	0.46112	2.60536	-0.404265	-1.21285	-0.183894	-1.01183	-0.609063	-0.168182	0.598348	-0.598348
Proser2	proline and serine rich 2	105.561	137.397	121.171	82.0828	114.401	171.262	109.548	129.25	83.4328	118.493	101.367	131.112	-0.0132668	0.0712071	0.603171	0.91508	122.644	93.9402	-0.430548	0.865661	0.235684	-1.57681	-0.0452698	2.02101	-0.254057	0.556536	-1.50521	0.125947	-0.621366	0.628428	0.178287	-0.178287
Echdc3	enoyl Coenzyme A hydratase domain containing 3	98.4045	107.488	108.296	140.225	146.692	122.738	101.846	58.641	76.4151	88.4143	77.4218	82.5903	-0.437008	0.205395	0.00115486	0.100235	121.214	63.8409	-0.0061153	0.332369	0.361515	1.40507	1.59475	0.857742	0.124589	-1.80866	-0.925741	-0.404462	-0.879979	-0.651084	0.757556	-0.757556
Usp6nl	USP6 N-terminal like	1019.83	935.611	992.086	1046.56	927.202	1404.35	899.493	745.579	946.612	836.745	745.484	916.752	-0.180805	0.152629	0.0131229	0.358437	1034.22	698.499	0.491045	-0.0251231	0.325545	0.646555	-0.0790138	2.43114	-0.259855	-1.3692	0.0447018	-0.68924	-1.36995	-0.146615	0.631692	-0.631692
Celf2	CUGBP, Elav-like family member 2	182.496	443.036	367.299	86.358	218.654	168.408	284.141	361.42	487.341	287.119	771.823	345.847	0.0329876	0.0842998	0.0339713	0.517935	261.316	375.597	-0.850902	0.738585	0.382778	-1.96834	-0.547877	-0.981681	-0.0884416	0.352597	0.922883	-0.0696916	1.83951	0.270578	-0.537906	0.537906
Gata3	GATA binding protein 3	8.05128	16.8242	22.7195	5.98521	7.38071	14.2718	10.2701	19.1481	14.8152	8.20339	41.5045	9.29141	0.00918081	0.0749336	0.378607	0.833632	12.9086	15.4953	-0.775688	0.371104	0.96088	-1.136	-0.886691	0.0802251	-0.439524	0.615513	0.144386	-0.751191	2.39951	-0.582528	-0.231028	0.231028
Taf3	TATA-box binding protein associated factor 3	124.348	128.985	146.92	124.834	159.608	359.65	154.052	179.513	142.694	127.608	148.458	128.015	-0.0164604	0.0744888	0.40594	0.844025	179.008	121.045	-0.667263	-0.556336	-0.15302	-0.65548	0.110739	2.96292	-0.00274259	0.494246	-0.244641	-0.588967	-0.120148	-0.579302	0.173593	-0.173593
Gm31290	predicted gene, 31290	3.57835	7.47741	9.84512	12.8254	3.69035	34.2524	10.2701	20.3448	7.79746	17.3183	24.743	6.19427	0.00628892	0.0746446	0.491722	0.880248	13.0601	12.734	-1.27793	-0.570458	-0.235382	0.13025	-1.25313	1.94203	-0.179935	0.884647	-0.522187	0.60328	1.25456	-0.775747	-0.210769	0.210769
Atp5f1c	ATP synthase F1 subunit gamma	6917.84	6541.8	6080.5	6840.24	6107.54	5500.36	5987.49	5774.35	5713.98	7015.72	6109.14	5953.73	-0.027285	0.0586902	0.498941	0.883889	6176.32	5094.48	1.39072	0.687221	-0.23251	1.24869	-0.176732	-1.49234	-0.426279	-0.881791	-1.01382	1.56763	-0.17344	-0.497359	0.23751	-0.23751
Kin	Kin17 DNA and RNA binding protein	182.496	214.975	213.563	237.698	153.15	673.63	259.321	378.175	169.205	208.731	250.623	215.767	-0.00727268	0.0736499	0.63422	0.92442	292.056	203.749	-0.680956	-0.302972	-0.318438	-0.0645471	-1.07008	2.64928	0.145904	1.09592	-0.850801	-0.371993	0.0630199	-0.294335	0.0353806	-0.0353806
Itih5	inter-alpha-trypsin inhibitor, heavy chain 5	2483.37	2024.51	1805.44	2239.32	2558.34	2517.55	2783.21	1536.63	2638.66	2541.23	2233.26	3356.26	0.0236483	0.0732813	0.400989	0.841005	2321.4	2051.01	0.268821	-0.722847	-1.2757	-0.234132	0.413709	0.335396	0.824792	-2.0497	0.564442	0.381004	-0.247294	1.74151	-0.202459	0.202459
Prkcq	protein kinase C, theta	27.7322	54.2112	50.7403	6.84024	23.0647	19.9806	28.2429	77.7891	49.124	20.0527	88.596	48.5218	0.0176493	0.0770791	0.120475	0.707522	30.5133	47.3502	-0.419217	0.638243	0.521096	-1.84757	-0.662375	-0.838749	-0.394082	1.32913	0.464834	-0.834454	1.59956	0.443578	-0.434761	0.434761
Pfkfb3	6-phosphofructo-2-kinase/fructose-2,6-biphosphatase 3	116.296	206.563	157.522	42.7515	135.621	82.7766	114.683	166.349	269.012	112.113	419.035	269.451	0.0311896	0.0833578	0.0305144	0.50065	123.32	205.999	-0.475483	0.506874	0.0259005	-1.83122	-0.226532	-0.987958	-0.497578	0.120222	1.00322	-0.533248	1.88944	1.00636	-0.498069	0.498069
Gm10851	predicted gene 10851	0	14.9548	11.3598	0	0.922589	0	0.855845	2.39351	13.2557	0	9.57795	2.06476	8.08421e-05	0.07472	0.98712	0.998189	4.68217	4.54866	-1.02934	1.49188	1.17609	-1.02934	-0.393897	-1.02934	-0.41727	-0.00744601	1.34842	-1.02934	0.999478	-0.079883	-0.13566	0.13566
Rbm17	RNA binding motif protein 17	775.607	891.681	828.505	802.018	730.69	899.125	854.133	1160.85	801.579	868.647	909.905	750.539	0.036961	0.07143	0.314617	0.80665	834.359	748.593	-0.752864	0.388632	-0.214394	-0.479933	-1.23722	0.457064	0.03519	2.5791	-0.484402	0.173486	0.555242	-1.01991	-0.306452	0.306452
Il2ra	interleukin 2 receptor, alpha chain	8.94587	24.3016	32.5646	1.71006	6.45812	14.2718	14.5494	22.7384	44.4455	4.55744	85.4034	20.6476	0.0123127	0.0759687	0.110499	0.688608	15.6426	29.6341	-0.637334	0.290724	0.649756	-1.47072	-0.858014	-0.255682	-0.238104	0.215234	1.08183	-1.05885	2.17163	0.109537	-0.380212	0.380212
Il15ra	interleukin 15 receptor, alpha chain	90.3532	82.2515	100.723	86.358	94.104	139.864	165.178	120.872	107.605	111.201	99.7703	144.533	0.0709793	0.11446	0.045708	0.551326	111.413	97.3422	-0.861192	-1.25272	-0.393723	-1.05114	-0.688027	1.11277	1.92838	0.425876	-0.101719	0.0456787	-0.435245	1.27106	-0.522338	0.522338
Fbh1	F-box DNA helicase 1	1064.56	968.324	1106.44	1125.22	1213.2	1078.95	988.501	740.792	1094.76	1130.24	927.465	901.267	-0.0667211	0.0873983	0.116303	0.699	1080.11	799.077	0.315177	-0.395832	0.605995	0.733046	1.30296	0.4163	-0.241456	-2.37969	0.525964	0.766709	-0.717849	-0.931329	0.496275	-0.496275
[truncated: 14,674 more rows]
